# Supplementary material for: Magnetic activation of spherical nucleic acids enables the remote control of synthetic cells
Source: Nat Chem. 2025 Sep 2;17(10):1505–13. doi: 10.1038/s41557-025-01909-6 (PMC12491065; doi:10.1038/s41557-025-01909-6)
Supplement: Supplementary file 2 — Numerical data representing the UV-Vis spectrum for the DBCO-modified IONPs@SiO2. [file 41557_2025_1909_MOESM2_ESM.xlsx]

## Sheet: Table
Instrument Type	N60
Version	NPOS 4.2h build 14900
Serial Number	T61609
Selftest passed	2024-01-23; 11:55
Date	2024-01-23
Time	13:32:07
Parameter	Value
Method	Wavescan
Mode	NanoVolume
Dilution	15
Start Wavelength	200
End Wavelength	900
Baseline Correction	Off
Smoothing	1
Manual Dilution Factor	1
#	Name	λ 1	Abs. 1	λ 2	Abs. 2
1	Blank 1
2	Sample 1	295	34.62	313	30.97

## Sheet: Values
Instrument Type	N60
Version	NPOS 4.2h build 14900
Serial Number	T61609
Selftest passed	2024-01-23; 11:55
Date	2024-01-23
Time	13:32:07
Wavelength (nm)	Blank 1	Sample 1
200	0	38.67
201	0	39.24
202	0	39.24
203	0	40
204	0	40
205	0	40
206	0	40
207	0	40
208	0	40
209	0	40
210	0	40
211	0	40
212	0	40
213	0	40
214	0	40
215	0	40
216	0	40
217	0	40
218	0	40
219	0	40
220	0	40
221	0	40
222	0	40
223	0	40
224	0	40
225	0	40
226	0	40
227	0	40
228	0	40
229	0	40
230	0	40
231	0	40
232	0	40
233	0	40
234	0	40
235	0	40
236	0	40
237	0	40
238	0	40
239	0	40
240	0	40
241	0	40
242	0	40
243	0	40
244	0	40
245	0	40
246	0	40
247	0	40
248	0	40
249	0	40
250	0	40
251	0	40
252	0	40
253	0	39.97
254	0	39.32
255	0	38.13
256	0	36.25
257	0	34.37
258	0	32.72
259	0	31.51
260	0	30.88
261	0	30.28
262	0	29.72
263	0	29.07
264	0	28.35
265	0	27.65
266	0	27.04
267	0	26.64
268	0	26.32
269	0	26.14
270	0	26.05
271	0	26.05
272	0	26.11
273	0	26.26
274	0	26.47
275	0	26.7
276	0	27.1
277	0	27.53
278	0	27.9
279	0	28.17
280	0	28.49
281	0	28.82
282	0	29.18
283	0	29.38
284	0	29.62
285	0	29.82
286	0	29.98
287	0	30.23
288	0	30.45
289	0	30.94
290	0	31.45
291	0	32.3
292	0	33.17
293	0	34.11
294	0	34.53
295	0	34.62
296	0	34.2
297	0	33.7
298	0	33.04
299	0	32.29
300	0	31.46
301	0	30.71
302	0	30
303	0	29.4
304	0	28.85
305	0	28.47
306	0	28.24
307	0	28.26
308	0	28.61
309	0	29.04
310	0	29.55
311	0	30.17
312	0	30.68
313	0	30.97
314	0	30.87
315	0	30.29
316	0	29.23
317	0	27.88
318	0	26.31
319	0	24.52
320	0	22.76
321	0	21.05
322	0	19.52
323	0	18.19
324	0	17.07
325	0	16.15
326	0	15.37
327	0	14.71
328	0	14.16
329	0	13.73
330	0	13.36
331	0	13.03
332	0	12.75
333	0	12.52
334	0	12.32
335	0	12.13
336	0	11.96
337	0	11.8
338	0	11.65
339	0	11.5
340	0	11.36
341	0	11.23
342	0	11.1
343	0	10.99
344	0	10.9
345	0	10.8
346	0	10.69
347	0	10.57
348	0	10.46
349	0	10.37
350	0	10.28
351	0	10.2
352	0	10.11
353	0	10
354	0	9.907
355	0	9.826
356	0	9.748
357	0	9.672
358	0	9.601
359	0	9.515
360	0	9.432
361	0	9.358
362	0	9.293
363	0	9.203
364	0	9.109
365	0	9.014
366	0	8.934
367	0	8.851
368	0	8.775
369	0	8.7
370	0	8.628
371	0	8.555
372	0	8.479
373	0	8.406
374	0	8.329
375	0	8.258
376	0	8.184
377	0	8.126
378	0	8.055
379	0	7.983
380	0	7.903
381	0	7.829
382	0	7.763
383	0	7.698
384	0	7.631
385	0	7.562
386	0	7.492
387	0	7.427
388	0	7.357
389	0	7.293
390	0	7.229
391	0	7.167
392	0	7.109
393	0	7.053
394	0	6.986
395	0	6.922
396	0	6.854
397	0	6.799
398	0	6.736
399	0	6.672
400	0	6.61
401	0	6.561
402	0	6.506
403	0	6.454
404	0	6.396
405	0	6.346
406	0	6.3
407	0	6.247
408	0	6.189
409	0	6.133
410	0	6.082
411	0	6.026
412	0	5.974
413	0	5.928
414	0	5.886
415	0	5.836
416	0	5.785
417	0	5.739
418	0	5.699
419	0	5.654
420	0	5.604
421	0	5.553
422	0	5.51
423	0	5.468
424	0	5.431
425	0	5.391
426	0	5.352
427	0	5.308
428	0	5.265
429	0	5.23
430	0	5.199
431	0	5.161
432	0	5.12
433	0	5.077
434	0	5.038
435	0	5.004
436	0	4.969
437	0	4.929
438	0	4.892
439	0	4.858
440	0	4.828
441	0	4.794
442	0	4.759
443	0	4.725
444	0	4.694
445	0	4.661
446	0	4.626
447	0	4.595
448	0	4.568
449	0	4.539
450	0	4.513
451	0	4.485
452	0	4.462
453	0	4.434
454	0	4.404
455	0	4.374
456	0	4.345
457	0	4.32
458	0	4.295
459	0	4.264
460	0	4.231
461	0	4.203
462	0	4.18
463	0	4.163
464	0	4.145
465	0	4.129
466	0	4.104
467	0	4.076
468	0	4.05
469	0	4.03
470	0	4.011
471	0	3.989
472	0	3.967
473	0	3.947
474	0	3.927
475	0	3.901
476	0	3.875
477	0	3.848
478	0	3.826
479	0	3.806
480	0	3.783
481	0	3.755
482	0	3.71
483	0	3.575
484	0	3.447
485	0	3.424
486	0	3.508
487	0	3.526
488	0	3.5
489	0	3.497
490	0	3.504
491	0	3.483
492	0	3.454
493	0	3.446
494	0	3.448
495	0	3.442
496	0	3.431
497	0	3.413
498	0	3.4
499	0	3.379
500	0	3.364
501	0	3.343
502	0	3.325
503	0	3.302
504	0	3.285
505	0	3.268
506	0	3.251
507	0	3.234
508	0	3.214
509	0	3.193
510	0	3.17
511	0	3.149
512	0	3.13
513	0	3.112
514	0	3.093
515	0	3.08
516	0	3.059
517	0	3.043
518	0	3.023
519	0	3.013
520	0	2.994
521	0	2.981
522	0	2.966
523	0	2.948
524	0	2.93
525	0	2.909
526	0	2.889
527	0	2.852
528	0	2.798
529	0	2.765
530	0	2.768
531	0	2.792
532	0	2.791
533	0	2.77
534	0	2.754
535	0	2.742
536	0	2.736
537	0	2.727
538	0	2.721
539	0	2.712
540	0	2.692
541	0	2.665
542	0	2.645
543	0	2.638
544	0	2.636
545	0	2.633
546	0	2.623
547	0	2.609
548	0	2.595
549	0	2.586
550	0	2.573
551	0	2.558
552	0	2.551
553	0	2.543
554	0	2.533
555	0	2.515
556	0	2.501
557	0	2.482
558	0	2.47
559	0	2.462
560	0	2.454
561	0	2.445
562	0	2.434
563	0	2.424
564	0	2.412
565	0	2.401
566	0	2.391
567	0	2.376
568	0	2.357
569	0	2.342
570	0	2.335
571	0	2.318
572	0	2.304
573	0	2.3
574	0	2.302
575	0	2.293
576	0	2.278
577	0	2.264
578	0	2.245
579	0	2.232
580	0	2.221
581	0	2.221
582	0	2.211
583	0	2.201
584	0	2.191
585	0	2.186
586	0	2.177
587	0	2.162
588	0	2.148
589	0	2.138
590	0	2.129
591	0	2.116
592	0	2.107
593	0	2.092
594	0	2.09
595	0	2.078
596	0	2.065
597	0	2.056
598	0	2.043
599	0	2.032
600	0	2.025
601	0	2.024
602	0	2.01
603	0	2.002
604	0	1.993
605	0	1.986
606	0	1.977
607	0	1.971
608	0	1.963
609	0	1.954
610	0	1.947
611	0	1.933
612	0	1.914
613	0	1.901
614	0	1.9
615	0	1.898
616	0	1.897
617	0	1.889
618	0	1.879
619	0	1.866
620	0	1.861
621	0	1.856
622	0	1.85
623	0	1.842
624	0	1.827
625	0	1.816
626	0	1.809
627	0	1.807
628	0	1.802
629	0	1.796
630	0	1.782
631	0	1.771
632	0	1.757
633	0	1.747
634	0	1.74
635	0	1.733
636	0	1.722
637	0	1.711
638	0	1.702
639	0	1.692
640	0	1.69
641	0	1.687
642	0	1.688
643	0	1.685
644	0	1.678
645	0	1.662
646	0	1.652
647	0	1.643
648	0	1.647
649	0	1.641
650	0	1.623
651	0	1.607
652	0	1.604
653	0	1.597
654	0	1.596
655	0	1.592
656	0	1.589
657	0	1.577
658	0	1.573
659	0	1.571
660	0	1.559
661	0	1.558
662	0	1.551
663	0	1.546
664	0	1.528
665	0	1.519
666	0	1.51
667	0	1.503
668	0	1.494
669	0	1.491
670	0	1.492
671	0	1.487
672	0	1.479
673	0	1.475
674	0	1.462
675	0	1.45
676	0	1.442
677	0	1.44
678	0	1.432
679	0	1.422
680	0	1.415
681	0	1.411
682	0	1.408
683	0	1.413
684	0	1.397
685	0	1.392
686	0	1.377
687	0	1.382
688	0	1.374
689	0	1.37
690	0	1.369
691	0	1.365
692	0	1.355
693	0	1.345
694	0	1.34
695	0	1.332
696	0	1.319
697	0	1.319
698	0	1.321
699	0	1.318
700	0	1.31
701	0	1.302
702	0	1.306
703	0	1.303
704	0	1.294
705	0	1.285
706	0	1.286
707	0	1.279
708	0	1.254
709	0	1.239
710	0	1.249
711	0	1.262
712	0	1.26
713	0	1.259
714	0	1.26
715	0	1.249
716	0	1.233
717	0	1.222
718	0	1.221
719	0	1.216
720	0	1.213
721	0	1.207
722	0	1.21
723	0	1.199
724	0	1.188
725	0	1.182
726	0	1.179
727	0	1.17
728	0	1.184
729	0	1.182
730	0	1.184
731	0	1.171
732	0	1.166
733	0	1.159
734	0	1.153
735	0	1.134
736	0	1.142
737	0	1.148
738	0	1.149
739	0	1.132
740	0	1.128
741	0	1.115
742	0	1.125
743	0	1.134
744	0	1.134
745	0	1.111
746	0	1.091
747	0	1.102
748	0	1.123
749	0	1.119
750	0	1.109
751	0	1.099
752	0	1.092
753	0	1.088
754	0	1.091
755	0	1.066
756	0	1.035
757	0	1.018
758	0	1.038
759	0	1.058
760	0	1.054
761	0	1.042
762	0	1.053
763	0	1.044
764	0	1.031
765	0	1.02
766	0	1.026
767	0	1.04
768	0	1.035
769	0	1.029
770	0	1.007
771	0	1.007
772	0	1.003
773	0	1.007
774	0	1.01
775	0	1.037
776	0	1.034
777	0	1.016
778	0	1.002
779	0	1.005
780	0	1.005
781	0	1.023
782	0	1.016
783	0	0.997
784	0	0.985
785	0	0.989
786	0	1.016
787	0	1.005
788	0	0.968
789	0	0.968
790	0	1.007
791	0	1.002
792	0	0.949
793	0	0.959
794	0	0.956
795	0	0.961
796	0	0.993
797	0	0.983
798	0	0.981
799	0	0.981
800	0	0.968
801	0	0.942
802	0	0.963
803	0	0.954
804	0	0.936
805	0	0.932
806	0	0.955
807	0	0.953
808	0	0.969
809	0	0.966
810	0	0.958
811	0	0.951
812	0	0.955
813	0	0.958
814	0	0.938
815	0	0.898
816	0	0.876
817	0	0.902
818	0	0.924
819	0	0.905
820	0	0.895
821	0	0.893
822	0	0.896
823	0	0.891
824	0	0.881
825	0	0.88
826	0	0.881
827	0	0.877
828	0	0.867
829	0	0.877
830	0	0.9
831	0	0.888
832	0	0.865
833	0	0.872
834	0	0.879
835	0	0.874
836	0	0.871
837	0	0.875
838	0	0.885
839	0	0.871
840	0	0.855
841	0	0.846
842	0	0.917
843	0	0.933
844	0	0.881
845	0	0.85
846	0	0.877
847	0	0.846
848	0	0.825
849	0	0.832
850	0	0.865
851	0	0.91
852	0	0.856
853	0	0.842
854	0	0.823
855	0	0.828
856	0	0.87
857	0	0.914
858	0	0.852
859	0	0.875
860	0	0.88
861	0	0.833
862	0	0.816
863	0	0.825
864	0	0.897
865	0	0.894
866	0	0.854
867	0	0.884
868	0	0.879
869	0	0.825
870	0	0.839
871	0	0.867
872	0	0.854
873	0	0.827
874	0	0.833
875	0	0.83
876	0	0.811
877	0	0.777
878	0	0.782
879	0	0.783
880	0	0.786
881	0	0.787
882	0	0.783
883	0	0.774
884	0	0.779
885	0	0.802
886	0	0.829
887	0	0.822
888	0	0.818
889	0	0.816
890	0	0.841
891	0	0.817
892	0	0.806
893	0	0.8
894	0	0.753
895	0	0.724
896	0	0.736
897	0	0.758
898	0	0.782
899	0	0.761
900	0	0.788

## Sheet: Blank 1
Instrument Type	N60
Version	NPOS 4.2h build 14900
Serial Number	T61609
Selftest passed	2024-01-23; 11:55
Date	2024-01-23
Time	13:32:07
Parameter	Value
Method	Wavescan
Mode	NanoVolume
Dilution	15
Start Wavelength	200
End Wavelength	900
Baseline Correction	Off
Smoothing	1
Manual Dilution Factor	1
Wavelength (nm)	Absorbance (10 mm)
200	0
201	0
202	0
203	0
204	0
205	0
206	0
207	0
208	0
209	0
210	0
211	0
212	0
213	0
214	0
215	0
216	0
217	0
218	0
219	0
220	0
221	0
222	0
223	0
224	0
225	0
226	0
227	0
228	0
229	0
230	0
231	0
232	0
233	0
234	0
235	0
236	0
237	0
238	0
239	0
240	0
241	0
242	0
243	0
244	0
245	0
246	0
247	0
248	0
249	0
250	0
251	0
252	0
253	0
254	0
255	0
256	0
257	0
258	0
259	0
260	0
261	0
262	0
263	0
264	0
265	0
266	0
267	0
268	0
269	0
270	0
271	0
272	0
273	0
274	0
275	0
276	0
277	0
278	0
279	0
280	0
281	0
282	0
283	0
284	0
285	0
286	0
287	0
288	0
289	0
290	0
291	0
292	0
293	0
294	0
295	0
296	0
297	0
298	0
299	0
300	0
301	0
302	0
303	0
304	0
305	0
306	0
307	0
308	0
309	0
310	0
311	0
312	0
313	0
314	0
315	0
316	0
317	0
318	0
319	0
320	0
321	0
322	0
323	0
324	0
325	0
326	0
327	0
328	0
329	0
330	0
331	0
332	0
333	0
334	0
335	0
336	0
337	0
338	0
339	0
340	0
341	0
342	0
343	0
344	0
345	0
346	0
347	0
348	0
349	0
350	0
351	0
352	0
353	0
354	0
355	0
356	0
357	0
358	0
359	0
360	0
361	0
362	0
363	0
364	0
365	0
366	0
367	0
368	0
369	0
370	0
371	0
372	0
373	0
374	0
375	0
376	0
377	0
378	0
379	0
380	0
381	0
382	0
383	0
384	0
385	0
386	0
387	0
388	0
389	0
390	0
391	0
392	0
393	0
394	0
395	0
396	0
397	0
398	0
399	0
400	0
401	0
402	0
403	0
404	0
405	0
406	0
407	0
408	0
409	0
410	0
411	0
412	0
413	0
414	0
415	0
416	0
417	0
418	0
419	0
420	0
421	0
422	0
423	0
424	0
425	0
426	0
427	0
428	0
429	0
430	0
431	0
432	0
433	0
434	0
435	0
436	0
437	0
438	0
439	0
440	0
441	0
442	0
443	0
444	0
445	0
446	0
447	0
448	0
449	0
450	0
451	0
452	0
453	0
454	0
455	0
456	0
457	0
458	0
459	0
460	0
461	0
462	0
463	0
464	0
465	0
466	0
467	0
468	0
469	0
470	0
471	0
472	0
473	0
474	0
475	0
476	0
477	0
478	0
479	0
480	0
481	0
482	0
483	0
484	0
485	0
486	0
487	0
488	0
489	0
490	0
491	0
492	0
493	0
494	0
495	0
496	0
497	0
498	0
499	0
500	0
501	0
502	0
503	0
504	0
505	0
506	0
507	0
508	0
509	0
510	0
511	0
512	0
513	0
514	0
515	0
516	0
517	0
518	0
519	0
520	0
521	0
522	0
523	0
524	0
525	0
526	0
527	0
528	0
529	0
530	0
531	0
532	0
533	0
534	0
535	0
536	0
537	0
538	0
539	0
540	0
541	0
542	0
543	0
544	0
545	0
546	0
547	0
548	0
549	0
550	0
551	0
552	0
553	0
554	0
555	0
556	0
557	0
558	0
559	0
560	0
561	0
562	0
563	0
564	0
565	0
566	0
567	0
568	0
569	0
570	0
571	0
572	0
573	0
574	0
575	0
576	0
577	0
578	0
579	0
580	0
581	0
582	0
583	0
584	0
585	0
586	0
587	0
588	0
589	0
590	0
591	0
592	0
593	0
594	0
595	0
596	0
597	0
598	0
599	0
600	0
601	0
602	0
603	0
604	0
605	0
606	0
607	0
608	0
609	0
610	0
611	0
612	0
613	0
614	0
615	0
616	0
617	0
618	0
619	0
620	0
621	0
622	0
623	0
624	0
625	0
626	0
627	0
628	0
629	0
630	0
631	0
632	0
633	0
634	0
635	0
636	0
637	0
638	0
639	0
640	0
641	0
642	0
643	0
644	0
645	0
646	0
647	0
648	0
649	0
650	0
651	0
652	0
653	0
654	0
655	0
656	0
657	0
658	0
659	0
660	0
661	0
662	0
663	0
664	0
665	0
666	0
667	0
668	0
669	0
670	0
671	0
672	0
673	0
674	0
675	0
676	0
677	0
678	0
679	0
680	0
681	0
682	0
683	0
684	0
685	0
686	0
687	0
688	0
689	0
690	0
691	0
692	0
693	0
694	0
695	0
696	0
697	0
698	0
699	0
700	0
701	0
702	0
703	0
704	0
705	0
706	0
707	0
708	0
709	0
710	0
711	0
712	0
713	0
714	0
715	0
716	0
717	0
718	0
719	0
720	0
721	0
722	0
723	0
724	0
725	0
726	0
727	0
728	0
729	0
730	0
731	0
732	0
733	0
734	0
735	0
736	0
737	0
738	0
739	0
740	0
741	0
742	0
743	0
744	0
745	0
746	0
747	0
748	0
749	0
750	0
751	0
752	0
753	0
754	0
755	0
756	0
757	0
758	0
759	0
760	0
761	0
762	0
763	0
764	0
765	0
766	0
767	0
768	0
769	0
770	0
771	0
772	0
773	0
774	0
775	0
776	0
777	0
778	0
779	0
780	0
781	0
782	0
783	0
784	0
785	0
786	0
787	0
788	0
789	0
790	0
791	0
792	0
793	0
794	0
795	0
796	0
797	0
798	0
799	0
800	0
801	0
802	0
803	0
804	0
805	0
806	0
807	0
808	0
809	0
810	0
811	0
812	0
813	0
814	0
815	0
816	0
817	0
818	0
819	0
820	0
821	0
822	0
823	0
824	0
825	0
826	0
827	0
828	0
829	0
830	0
831	0
832	0
833	0
834	0
835	0
836	0
837	0
838	0
839	0
840	0
841	0
842	0
843	0
844	0
845	0
846	0
847	0
848	0
849	0
850	0
851	0
852	0
853	0
854	0
855	0
856	0
857	0
858	0
859	0
860	0
861	0
862	0
863	0
864	0
865	0
866	0
867	0
868	0
869	0
870	0
871	0
872	0
873	0
874	0
875	0
876	0
877	0
878	0
879	0
880	0
881	0
882	0
883	0
884	0
885	0
886	0
887	0
888	0
889	0
890	0
891	0
892	0
893	0
894	0
895	0
896	0
897	0
898	0
899	0
900	0

## Sheet: Sample 1
Instrument Type	N60
Version	NPOS 4.2h build 14900
Serial Number	T61609
Selftest passed	2024-01-23; 11:55
Date	2024-01-23
Time	13:32:07
Parameter	Value
Method	Wavescan
Mode	NanoVolume
Dilution	15
Start Wavelength	200
End Wavelength	900
Baseline Correction	Off
Smoothing	1
Manual Dilution Factor	1
Wavelength (nm)	Absorbance (10 mm)
200	38.67
201	39.24
202	39.24
203	40
204	40
205	40
206	40
207	40
208	40
209	40
210	40
211	40
212	40
213	40
214	40
215	40
216	40
217	40
218	40
219	40
220	40
221	40
222	40
223	40
224	40
225	40
226	40
227	40
228	40
229	40
230	40
231	40
232	40
233	40
234	40
235	40
236	40
237	40
238	40
239	40
240	40
241	40
242	40
243	40
244	40
245	40
246	40
247	40
248	40
249	40
250	40
251	40
252	40
253	39.97
254	39.32
255	38.13
256	36.25
257	34.37
258	32.72
259	31.51
260	30.88
261	30.28
262	29.72
263	29.07
264	28.35
265	27.65
266	27.04
267	26.64
268	26.32
269	26.14
270	26.05
271	26.05
272	26.11
273	26.26
274	26.47
275	26.7
276	27.1
277	27.53
278	27.9
279	28.17
280	28.49
281	28.82
282	29.18
283	29.38
284	29.62
285	29.82
286	29.98
287	30.23
288	30.45
289	30.94
290	31.45
291	32.3
292	33.17
293	34.11
294	34.53
295	34.62
296	34.2
297	33.7
298	33.04
299	32.29
300	31.46
301	30.71
302	30
303	29.4
304	28.85
305	28.47
306	28.24
307	28.26
308	28.61
309	29.04
310	29.55
311	30.17
312	30.68
313	30.97
314	30.87
315	30.29
316	29.23
317	27.88
318	26.31
319	24.52
320	22.76
321	21.05
322	19.52
323	18.19
324	17.07
325	16.15
326	15.37
327	14.71
328	14.16
329	13.73
330	13.36
331	13.03
332	12.75
333	12.52
334	12.32
335	12.13
336	11.96
337	11.8
338	11.65
339	11.5
340	11.36
341	11.23
342	11.1
343	10.99
344	10.9
345	10.8
346	10.69
347	10.57
348	10.46
349	10.37
350	10.28
351	10.2
352	10.11
353	10
354	9.907
355	9.826
356	9.748
357	9.672
358	9.601
359	9.515
360	9.432
361	9.358
362	9.293
363	9.203
364	9.109
365	9.014
366	8.934
367	8.851
368	8.775
369	8.7
370	8.628
371	8.555
372	8.479
373	8.406
374	8.329
375	8.258
376	8.184
377	8.126
378	8.055
379	7.983
380	7.903
381	7.829
382	7.763
383	7.698
384	7.631
385	7.562
386	7.492
387	7.427
388	7.357
389	7.293
390	7.229
391	7.167
392	7.109
393	7.053
394	6.986
395	6.922
396	6.854
397	6.799
398	6.736
399	6.672
400	6.61
401	6.561
402	6.506
403	6.454
404	6.396
405	6.346
406	6.3
407	6.247
408	6.189
409	6.133
410	6.082
411	6.026
412	5.974
413	5.928
414	5.886
415	5.836
416	5.785
417	5.739
418	5.699
419	5.654
420	5.604
421	5.553
422	5.51
423	5.468
424	5.431
425	5.391
426	5.352
427	5.308
428	5.265
429	5.23
430	5.199
431	5.161
432	5.12
433	5.077
434	5.038
435	5.004
436	4.969
437	4.929
438	4.892
439	4.858
440	4.828
441	4.794
442	4.759
443	4.725
444	4.694
445	4.661
446	4.626
447	4.595
448	4.568
449	4.539
450	4.513
451	4.485
452	4.462
453	4.434
454	4.404
455	4.374
456	4.345
457	4.32
458	4.295
459	4.264
460	4.231
461	4.203
462	4.18
463	4.163
464	4.145
465	4.129
466	4.104
467	4.076
468	4.05
469	4.03
470	4.011
471	3.989
472	3.967
473	3.947
474	3.927
475	3.901
476	3.875
477	3.848
478	3.826
479	3.806
480	3.783
481	3.755
482	3.71
483	3.575
484	3.447
485	3.424
486	3.508
487	3.526
488	3.5
489	3.497
490	3.504
491	3.483
492	3.454
493	3.446
494	3.448
495	3.442
496	3.431
497	3.413
498	3.4
499	3.379
500	3.364
501	3.343
502	3.325
503	3.302
504	3.285
505	3.268
506	3.251
507	3.234
508	3.214
509	3.193
510	3.17
511	3.149
512	3.13
513	3.112
514	3.093
515	3.08
516	3.059
517	3.043
518	3.023
519	3.013
520	2.994
521	2.981
522	2.966
523	2.948
524	2.93
525	2.909
526	2.889
527	2.852
528	2.798
529	2.765
530	2.768
531	2.792
532	2.791
533	2.77
534	2.754
535	2.742
536	2.736
537	2.727
538	2.721
539	2.712
540	2.692
541	2.665
542	2.645
543	2.638
544	2.636
545	2.633
546	2.623
547	2.609
548	2.595
549	2.586
550	2.573
551	2.558
552	2.551
553	2.543
554	2.533
555	2.515
556	2.501
557	2.482
558	2.47
559	2.462
560	2.454
561	2.445
562	2.434
563	2.424
564	2.412
565	2.401
566	2.391
567	2.376
568	2.357
569	2.342
570	2.335
571	2.318
572	2.304
573	2.3
574	2.302
575	2.293
576	2.278
577	2.264
578	2.245
579	2.232
580	2.221
581	2.221
582	2.211
583	2.201
584	2.191
585	2.186
586	2.177
587	2.162
588	2.148
589	2.138
590	2.129
591	2.116
592	2.107
593	2.092
594	2.09
595	2.078
596	2.065
597	2.056
598	2.043
599	2.032
600	2.025
601	2.024
602	2.01
603	2.002
604	1.993
605	1.986
606	1.977
607	1.971
608	1.963
609	1.954
610	1.947
611	1.933
612	1.914
613	1.901
614	1.9
615	1.898
616	1.897
617	1.889
618	1.879
619	1.866
620	1.861
621	1.856
622	1.85
623	1.842
624	1.827
625	1.816
626	1.809
627	1.807
628	1.802
629	1.796
630	1.782
631	1.771
632	1.757
633	1.747
634	1.74
635	1.733
636	1.722
637	1.711
638	1.702
639	1.692
640	1.69
641	1.687
642	1.688
643	1.685
644	1.678
645	1.662
646	1.652
647	1.643
648	1.647
649	1.641
650	1.623
651	1.607
652	1.604
653	1.597
654	1.596
655	1.592
656	1.589
657	1.577
658	1.573
659	1.571
660	1.559
661	1.558
662	1.551
663	1.546
664	1.528
665	1.519
666	1.51
667	1.503
668	1.494
669	1.491
670	1.492
671	1.487
672	1.479
673	1.475
674	1.462
675	1.45
676	1.442
677	1.44
678	1.432
679	1.422
680	1.415
681	1.411
682	1.408
683	1.413
684	1.397
685	1.392
686	1.377
687	1.382
688	1.374
689	1.37
690	1.369
691	1.365
692	1.355
693	1.345
694	1.34
695	1.332
696	1.319
697	1.319
698	1.321
699	1.318
700	1.31
701	1.302
702	1.306
703	1.303
704	1.294
705	1.285
706	1.286
707	1.279
708	1.254
709	1.239
710	1.249
711	1.262
712	1.26
713	1.259
714	1.26
715	1.249
716	1.233
717	1.222
718	1.221
719	1.216
720	1.213
721	1.207
722	1.21
723	1.199
724	1.188
725	1.182
726	1.179
727	1.17
728	1.184
729	1.182
730	1.184
731	1.171
732	1.166
733	1.159
734	1.153
735	1.134
736	1.142
737	1.148
738	1.149
739	1.132
740	1.128
741	1.115
742	1.125
743	1.134
744	1.134
745	1.111
746	1.091
747	1.102
748	1.123
749	1.119
750	1.109
751	1.099
752	1.092
753	1.088
754	1.091
755	1.066
756	1.035
757	1.018
758	1.038
759	1.058
760	1.054
761	1.042
762	1.053
763	1.044
764	1.031
765	1.02
766	1.026
767	1.04
768	1.035
769	1.029
770	1.007
771	1.007
772	1.003
773	1.007
774	1.01
775	1.037
776	1.034
777	1.016
778	1.002
779	1.005
780	1.005
781	1.023
782	1.016
783	0.997
784	0.985
785	0.989
786	1.016
787	1.005
788	0.968
789	0.968
790	1.007
791	1.002
792	0.949
793	0.959
794	0.956
795	0.961
796	0.993
797	0.983
798	0.981
799	0.981
800	0.968
801	0.942
802	0.963
803	0.954
804	0.936
805	0.932
806	0.955
807	0.953
808	0.969
809	0.966
810	0.958
811	0.951
812	0.955
813	0.958
814	0.938
815	0.898
816	0.876
817	0.902
818	0.924
819	0.905
820	0.895
821	0.893
822	0.896
823	0.891
824	0.881
825	0.88
826	0.881
827	0.877
828	0.867
829	0.877
830	0.9
831	0.888
832	0.865
833	0.872
834	0.879
835	0.874
836	0.871
837	0.875
838	0.885
839	0.871
840	0.855
841	0.846
842	0.917
843	0.933
844	0.881
845	0.85
846	0.877
847	0.846
848	0.825
849	0.832
850	0.865
851	0.91
852	0.856
853	0.842
854	0.823
855	0.828
856	0.87
857	0.914
858	0.852
859	0.875
860	0.88
861	0.833
862	0.816
863	0.825
864	0.897
865	0.894
866	0.854
867	0.884
868	0.879
869	0.825
870	0.839
871	0.867
872	0.854
873	0.827
874	0.833
875	0.83
876	0.811
877	0.777
878	0.782
879	0.783
880	0.786
881	0.787
882	0.783
883	0.774
884	0.779
885	0.802
886	0.829
887	0.822
888	0.818
889	0.816
890	0.841
891	0.817
892	0.806
893	0.8
894	0.753
895	0.724
896	0.736
897	0.758
898	0.782
899	0.761
900	0.788
