# Supplementary material for: Magnetic activation of spherical nucleic acids enables the remote control of synthetic cells
Source: Nat Chem. 2025 Sep 2;17(10):1505–13. doi: 10.1038/s41557-025-01909-6 (PMC12491065; doi:10.1038/s41557-025-01909-6)
Supplement: Supplementary file 4 — Numerical data representing the fluorescence intensity from n = 3 biological repeats of the experiments controlling cell-free protein synthesis with magnetic hyperthermia. [file 41557_2025_1909_MOESM4_ESM.xlsx]

## Sheet: Publishable Compilation
	No Template			Inactive Template			Full Template			SNA (-AMF)			SNA (+AMF)
Mean	763.333	782.333	569.778	2116.33	1526.44	2222.44	35702.1	33871.3	29997.9	3598.11	3595.67	5050.44	34896.8	34562.4	31200.6
StDev	381.872	287.944	147.708	428.648	339.542	543.519	3145.98	1957.72	2646.18	560.907	626.26	589.191	2844.08	3317.7	1523.13
1;1	246	708	283	2227	1181	2040	30415	30465	28698	3080	2516	3883	29116	32644	28332
1;2	991	776	478	1788	1386	1849	35684	32738	27116	3476	3695	4935	36099	32417	32233
1;3	913	1144	490	1780	1713	2817	38467	34515	28219	3759	3379	5143	31479	32118	31253
2;1	742	997	582	1928	1582	2684	32582	33388	28531	4398	3415	5881	34635	33035	30385
2;2	277	483	720	2386	2136	2319	36615	35268	33578	3313	4282	4652	36452	34726	31070
2;3	1134	1222	654	2451	1780	1827	40488	36289	29185	3360	4110	5360	36113	35984	30823
3;1	412	379	533	2927	975	1177	33978	31720	29212	3202	3791	5039	35072	32559	30782
3;2	1332	602	606	1522	1453	2577	38235	35941	30294	3158	2842	4867	37731	34938	31952
3;3	823	730	782	2038	1532	2712	34855	34518	35148	4637	4331	5694	37374	42641	33975
Mean (n = 3 repeats)	705.148			1955.07			33190.4			4081.41			33553.3
StDev	96.0351			306.167			2377.99			685.213			1669.2
Excitation wavelength [nm]	495
Excitation bandwidth [nm]	5
Emission wavelength [nm]	517
Emission bandwidth [nm]	5
Gain Manual	255
Mirror	50% Mirror
Number of flashes	50
Integration time [µs]	40
