# Supplementary material for: Magnetic activation of spherical nucleic acids enables the remote control of synthetic cells
Source: Nat Chem. 2025 Sep 2;17(10):1505–13. doi: 10.1038/s41557-025-01909-6 (PMC12491065; doi:10.1038/s41557-025-01909-6)
Supplement: Supplementary file 5 — Numerical data indicating the mean GFP channel intensity of individual GUVs that were identified using the vesicle analysis script. [file 41557_2025_1909_MOESM5_ESM.xlsx]

## Sheet: Fig. 4B
	Inactive Template	Full Template	SNA (-AMF)	SNA (+AMF)
	-0.000343407	84.1546	-0.000343407	56.1457
	-0.000343407	60.8381	-0.000343407	37.059
	-0.000343407	21.592	2.92087	14.8689
	-0.000343407	62.0376	9.39072	2.71572
	-0.000343407	38.5325	-0.000343407	7.88698
	-0.000343407	19.1465	-0.000343407	57.8311
	-0.000343407	17.3788	4.61646	48.3441
	-0.000343407	13.3862	3.12903	59.9655
	-0.000343407	17.2831	-0.000343407	28.9919
	-0.000343407	74.6402	5.73298	12.8825
	-0.000343407	46.608	0.0127574	30.9243
	-0.000343407	12.9206	-0.000343407	18.3078
	-0.000343407	14.3415	-0.000343407	92.4417
	-0.000343407	0.615687	21.8974	4.47619
	-0.000343407	33.0482	1.81452	-0.000343407
	-0.000343407	-0.000343407	-0.000343407	0.33996
	-0.000343407	0.0362137	1.45217	36.0008
	-0.000343407	37.9439	3.93757	38.6502
	-0.000343407	-0.000343407	5.28942	34.1767
	-0.000343407	-0.000343407	27.6452	28.339
	-0.000343407	42.2225	2.3377	22.3747
	-0.000343407	11.9657	-0.000343407	25.4953
	-0.000343407	17.9464	-0.000343407	24.9189
	-0.000343407	6.08248	0.300787	11.163
	-0.000343407	16.8699	-0.000343407	101.332
	-0.000343407	3.53314	-0.000343407	37.4792
	-0.000343407	5.5846	-0.000343407	1.14977
	-0.000343407	11.7719	-0.000343407	38.1391
	-0.000343407	0.105211	6.45105	6.57717
	-0.000343407	-0.000343407	-0.000343407	2.39445
	-0.000343407	-0.000343407	-0.000343407	60.3346
	-0.000343407	15.2923	0.000633275	56.154
	-0.000343407	-0.000343407	0.748114	-0.000343407
	-0.000343407	22.7006	1.09411	30.3994
	-0.000343407	0.037295	-0.000343407	24.5314
	-0.000343407	7.33216	-0.000343407	25.0372
	-0.000343407	-0.000343407	-0.000343407	6.81012
	-0.000343407	2.01995	-0.000343407	9.15072
	-0.000343407	-0.000343407	-0.000343407	17.3978
	-0.000343407	-0.000343407	34.6645	2.23113
	-0.000343407	0.121082	-0.000343407	18.2909
	-0.000343407	5.64093	-0.000343407	-0.000343407
	-0.000343407	5.03842	-0.000343407	36.8017
	-0.000343407	17.2165	-0.000343407	5.51646
	-0.000343407	7.58508	-0.000343407	6.30745
	-0.000343407	3.48479	18.624	100.443
	-0.000343407	2.59884	4.5455	70.861
	-0.000343407	7.30423	9.18809	0.244625
	-0.000343407	9.74709	-0.000343407	69.4024
	-0.000343407	1.9621	-0.000343407	1.86924
	-0.000343407	-0.000343407	-0.000343407	58.818
	-0.000343407	2.17985	1.57559	2.12589
	-0.000343407	0.0917286	11.5411	0.196272
	-0.000343407	6.94074	-0.000343407	17.6435
	-0.000343407	15.968	-0.000343407	3.86168
	-0.000343407	-0.000343407	-0.000343407	12.8615
	-0.000343407	23.2585	9.93486	25.1554
	-0.000343407	21.3116	4.17185	60.1062
	-0.000343407	2.29886	-0.000343407	6.02641
	-0.000343407	28.5133	0.0115394	2.18454
	-0.000343407	1.03739	-0.000343407	24.221
	-0.000343407	37.9096	-0.000343407	16.1885
	-0.000343407	-0.000343407	-0.000343407	93.9357
	-0.000343407	4.88768	-0.000343407	16.7382
	-0.000343407	17.0823	0.080295	36.6845
	-0.000343407	17.4535	-0.000343407	1.97809
	-0.000343407	-0.000343407	-0.000343407	8.66725
	-0.000343407	45.8845	1.23192	8.3968
	-0.000343407	0.352256	0.0129364	15.0382
	-0.000343407	1.63471	-0.000343407	37.585
	-0.000343407	-0.000343407	-0.000343407	33.3732
	-0.000343407	14.5796	-0.000343407	12.2497
	-0.000343407	59.1824	-0.000343407	29.5331
	-0.000343407	5.80558	-0.000343407	20.9458
	-0.000343407	5.93429	4.48509	11.1996
	-0.000343407	1.42716	0.170424	-0.000343407
	-0.000343407	39.447	-0.000343407	1.13005
	-0.000343407	-0.000343407	0.603354	16.6691
	-0.000343407	73.5391	-0.000343407	5.82452
	-0.000343407	18.6818	-0.000343407	69.7605
	-0.000343407	2.48673	-0.000343407	76.8642
	-0.000343407	30.5801	-0.000343407	50.443
	-0.000343407	14.5024	-0.000343407	24.9782
	-0.000343407	28.239	-0.000343407	38.7105
	-0.000343407	-0.000343407	-0.000343407	74.9763
	-0.000343407	18.2534	-0.000343407	40.6791
	-0.000343407	27.916	0.821094	20.9539
	-0.000343407	6.23119	0.750748	26.934
	-0.000343407	0.535648	-0.000343407	54.7952
	-0.000343407	9.0084	0.879922	56.8611
	-0.000343407	8.18768	-0.000343407	-0.000343407
	-0.000343407	4.03081	0.153001	34.1479
	-0.000343407	0.041681	0.381855	-0.000343407
	-0.000343407	4.92954	-0.000343407	17.446
	-0.000343407	28.7728	66.6166	-0.000343407
	-0.000343407	15.8112	8.88633	27.4172
	-0.000343407	29.1986	3.29257	-0.000343407
	-0.000343407	1.90552	-0.000343407	3.10124
	-0.000343407	-0.000343407	-0.000343407	38.3238
	-0.000343407	38.4008	-0.000343407	0.639324
	-0.000343407	-0.000343407	0.000834276	9.39875
	-0.000343407	25.1838	-0.000343407	9.99834
	-0.000343407	-0.000343407	-0.000343407	35.2399
	-0.000343407	1.9874	-0.000343407	64.3386
	-0.000343407	5.72837	-0.000343407	-0.000343407
	-0.000343407	5.81176	-0.000343407	-0.000343407
	-0.000343407	6.45566	1.83239	21.617
	-0.000343407	3.51121	0.270987	5.2743
	-0.000343407	0.0818439	-0.000343407	-0.000343407
	-0.000343407	16.6622	-0.000343407	60.9688
	-0.000343407	-0.000343407	2.13316	38.8369
	-0.000343407	44.2991	-0.000343407	38.604
	-0.000343407	66.937	1.56422	23.2987
	-0.000343407	18.7983	4.73994	55.9922
	-0.000343407	34.4935	-0.000343407	25.0759
	-0.000343407	59.4681	6.90502	13.5892
	-0.000343407	51.3111	2.12987	33.9697
	-0.000343407	78.5106	-0.000343407	21.8656
	-0.000343407	34.627	-0.000343407	46.3165
	-0.000343407	27.8593	0.183755	0.833018
	-0.000343407	22.5912	14.9301	52.9231
	-0.000343407	61.1781	0.0170037	-0.000343407
	-0.000343407	35.5108	-0.000343407	-0.000343407
	-0.000343407	-0.000343407	-0.000343407	93.9615
	-0.000343407	-0.000343407	29.9384	44.373
	-0.000343407	51.4953	5.97144	8.69029
	-0.000343407	8.56627	-0.000343407	17.0243
	-0.000343407	31.277	-0.000343407	59.3212
	-0.000343407	88.9707	-0.000343407	107.56
	-0.000343407	19.7835	-0.000343407	23.0683
	-0.000343407	22.5511	-0.000343407	0.315998
	-0.000343407	0.0341039	25.567	22.6146
	-0.000343407	19.8553	-0.000343407	0.749577
	-0.000343407	-0.000343407	0.00177468	0.625327
	-0.000343407	2.05726	-0.000343407	6.24676
	-0.000343407	12.331	-0.000343407	21.1583
	-0.000343407	61.3866	-0.000343407	0.667854
	-0.000343407	11.6377	11.854	0.147486
	-0.000343407	-0.000343407	2.94507	2.50385
	-0.000343407	21.349	0.508368	29.4709
	-0.000343407	6.91872	-0.000343407	-0.000343407
	-0.000343407	66.5329	2.79221	70.9089
	-0.000343407	-0.000343407	0.0305446	48.9395
	-0.000343407	42.4245	-0.000343407	16.4519
	-0.000343407	18.4522	-0.000343407	8.82027
	-0.000343407	-0.000343407	-0.000343407	3.30516
	-0.000343407	7.09792	-0.000343407	59.6161
	-0.000343407	28.3795	-0.000343407	51.0413
	-0.000343407	0.000858878	2.88616	36.9895
	-0.000343407	2.27237	4.31831	12.2154
	-0.000343407	27.3532	-0.000343407	35.5692
	-0.000343407	13.4777	-0.000343407	-0.000343407
	-0.000343407	35.9056	3.46878	51.2174
	-0.000343407	11.1957	-0.000343407	-0.000343407
	-0.000343407	21.0578	0.0210641	10.667
	-0.000343407	17.5657	-0.000343407	16.0414
	-0.000343407	39.7564	-0.000343407	46.5741
	-0.000343407	28.923	0.740603	15.7796
	-0.000343407	10.3542	-0.000343407	23.6547
	-0.000343407	55.26	31.4669	65.381
	-0.000343407	22.1674	-0.000343407	40.1875
	-0.000343407	76.4836	-0.000343407	36.8641
	-0.000343407	36.9677	-0.000343407	-0.000343407
	-0.000343407	17.462	-0.000343407	32.5718
	-0.000343407	49.5446	5.63909	26.6712
	-0.000343407	40.461	0.645629	57.7741
	-0.000343407	-0.000343407	6.25151	44.0962
	-0.000343407	-0.000343407	-0.000343407	78.2671
	-0.000343407	27.1413	19.9245	37.7623
	-0.000343407	6.98355	-0.000343407	19.0598
	-0.000343407	-0.000343407	-0.000343407	2.00994
	-0.000343407	-0.000343407	-0.000343407	10.0561
	-0.000343407	14.7822	-0.000343407	0.679285
	-0.000343407	18.3714	-0.000343407	-0.000343407
	-0.000343407	15.0437	-0.000343407	-0.000343407
	-0.000343407	10.5165	-0.000343407	41.8872
	-0.000343407	16.6561	-0.000343407	75.9658
	-0.000343407	5.18198	-0.000343407	8.2813
	-0.000343407	-0.000343407	-0.000343407	56.0891
	-0.000343407	-0.000343407	-0.000343407	-0.000343407
	-0.000343407	0.0112984	-0.000343407	-0.000343407
	-0.000343407	-0.000343407	-0.000343407	97.101
	-0.000343407	8.09213	-0.000343407	-0.000343407
	-0.000343407	-0.000343407	0.58724	58.6409
	-0.000343407	1.20336	2.67757	22.7476
	-0.000343407	3.29955	8.32393	19.5746
	-0.000343407	0.274989	-0.000343407	28.1821
	-0.000343407	2.19738	28.5418	-0.000343407
	-0.000343407	-0.000343407	0.116978	50.8818
	-0.000343407	-0.000343407	-0.000343407	0.830622
	-0.000343407	0.823967	24.7519	-0.000343407
	-0.000343407	-0.000343407	-0.000343407	120.744
	-0.000343407	0.107548	36.2386	45.4424
	-0.000343407	6.72744	27.518	115.39
	-0.000343407	-0.000343407	1.42731	22.3938
	-0.000343407	45.9357	-0.000343407	33.0337
	-0.000343407	61.6554	8.12005	4.00522
	-0.000343407	35.5682	18.011	101.233
	-0.000343407	20.5583	0.041313	-0.000343407
	-0.000343407	-0.000343407	-0.000343407	8.27992
	-0.000343407	53.4704	-0.000343407	15.7645
	-0.000343407	25.2621	-0.000343407	3.75531
	-0.000343407	111.725	30.8285	14.4922
	-0.000343407	49.3608	-0.000343407	31.6195
	-0.000343407	12.9367	0.202309	22.2155
	-0.000343407	17.1073	0.0534332	-0.000343407
	-0.000343407	25.4242	-0.000343407	0.767964
	-0.000343407	29.5868	3.17896	11.0548
	-0.000343407	0.102851	-0.000343407	2.05834
	-0.000343407	53.5826	-0.000343407	12.875
	-0.000343407	3.91993	-0.000343407	-0.000343407
	-0.000343407	31.8138	-0.000343407	5.60418
	-0.000343407	39.39	-0.000343407	0.284116
	-0.000343407	31.9124	4.15466	-0.000343407
	-0.000343407	23.7357	0.198821	2.03014
	-0.000343407	7.36358	-0.000343407	1.10138
	-0.000343407	74.6506	-0.000343407	-0.000343407
	-0.000343407	64.7753	30.6287	35.3423
	-0.000343407	0.309783	13.1732	29.9044
	-0.000343407	1.72484	1.52612	7.42231
	-0.000343407	35.6929	0.653926	82.3556
	-0.000343407	-0.000343407	-0.000343407	19.6122
	-0.000343407	4.48127	0.184943	17.08
	-0.000343407	-0.000343407	-0.000343407	-0.000343407
	-0.000343407	11.0701	-0.000343407	41.2656
	-0.000343407	0.119674	21.3563	29.8527
	-0.000343407	7.13888	-0.000343407	20.7664
	-0.000343407	39.9413	14.5027	57.1638
	-0.000343407	82.0525	13.0768	32.3546
	-0.000343407	0.000166212	-0.000343407	26.7239
	-0.000343407	49.4666	-0.000343407	28.2799
	-0.000343407	19.8628	-0.000343407	44.2578
	-0.000343407	-0.000343407	0.81681	16.3561
	-0.000343407	19.3103	2.54812	-0.000343407
	-0.000343407	6.13979	-0.000343407	-0.000343407
	-0.000343407	8.12368	-0.000343407	6.71446e-05
	-0.000343407	-0.000343407	1.47551	41.9058
	-0.000343407	30.5247	-0.000343407	20.545
	-0.000343407	24.7528	-0.000343407	7.40601
	-0.000343407	26.5461	0.844401	15.1694
	-0.000343407	10.9399	0.12957	56.6037
	-0.000343407	40.6787	5.14035	50.4152
	-0.000343407	46.1004	-0.000343407	26.7374
	-0.000343407	22.516	-0.000343407	8.64098
	-0.000343407	19.7249	-0.000343407	33.4992
	-0.000343407	21.2582	-0.000343407	61.8219
	-0.000343407	64.7546	-0.000343407	55.3314
	-0.000343407	83.581	-0.000343407	0.00348644
	-0.000343407	4.52006	-0.000343407	0.00610227
	-0.000343407	-0.000343407	1.14502	18.1384
	-0.000343407	40.6499	1.76357	39.4428
	-0.000343407	1.04444	0.758798	8.84992
	-0.000343407	36.2979	10.1844	23.9386
	-0.000343407	27.6807	0.0114637	21.0437
	-0.000343407	64.1646	2.16365	51.7948
	-0.000343407	23.7675	-0.000343407	7.91388
	-0.000343407	57.4583	-0.000343407	74.1076
	-0.000343407	0.151987	-0.000343407	90.8967
	-0.000343407	7.88609	0.0811418	12.7725
	-0.000343407	53.9965	0.0307095	6.17099
	-0.000343407	33.279	-0.000343407	3.62521
	-0.000343407	-0.000343407	11.8766	1.26557
	-0.000343407	24.9216	4.71598	-0.000343407
	-0.000343407	-0.000343407	16.2712	-0.000343407
	-0.000343407	40.1699	-0.000343407	-0.000343407
	-0.000343407	13.8244	9.41994	47.1436
	-0.000343407	-0.000343407	-0.000343407	-0.000343407
	-0.000343407	34.7023	-0.000343407	27.3491
	-0.000343407	14.922	-0.000343407	67.9361
	-0.000343407	11.8115	-0.000343407	-0.000343407
	-0.000343407	14.8148	0.00219924	9.97955
	-0.000343407	39.1961	2.34966	37.2639
	-0.000343407	4.5739	1.56035	-0.000343407
	-0.000343407	22.4598	28.7937	9.4874
	-0.000343407	16.7872	-0.000343407	-0.000343407
	-0.000343407	19.0709	-0.000343407	1.29271
	-0.000343407	-0.000343407	-0.000343407	3.02525
	-0.000343407	-0.000343407	-0.000343407	23.0457
	-0.000343407	1.54912	-0.000343407	68.0733
	-0.000343407	10.0427	-0.000343407	0.0985994
	-0.000343407	-0.000343407	-0.000343407	9.4311
	-0.000343407	0.805654	-0.000343407	2.51301
	-0.000343407	7.34731	-0.000343407	51.5331
	-0.000343407	8.00219	-0.000343407	7.45694
	-0.000343407	-0.000343407	0.996822	3.43235
	-0.000343407	11.1501		15.0181
	-0.000343407	2.53759		3.49184
	-0.000343407	0.0875335		6.03134
	-0.000343407	3.90048		12.2569
	-0.000343407	9.70791		-0.000343407
	-0.000343407	20.092		6.49085
	-0.000343407	3.70161		-0.000343407
	-0.000343407	1.58683		0.27543
	-0.000343407	0.694784		41.3276
	-0.000343407	12.6152		42.5107
	-0.000343407	10.6479		0.173908
	-0.000343407	-0.000343407		38.9381
	-0.000343407	52.9715		20.2082
	-0.000343407	45.3033		-0.000343407
	-0.000343407	11.2574		-0.000343407
	-0.000343407	71.4461		65.6838
	-0.000343407	47.5712		18.4923
	-0.000343407	17.7145		54.4416
	-0.000343407	28.0788		69.0834
	-0.000343407	-0.000343407		-0.000343407
	-0.000343407	18.7715		19.0802
	-0.000343407	36.0498		-0.000343407
	-0.000343407	64.6378		36.7325
	-0.000343407	44.7228		0.533672
	-0.000343407	30.9114		34.438
	-0.000343407	0.113271		40.9732
	-0.000343407	46.7447		41.3592
	-0.000343407	-0.000343407		-0.000343407
	-0.000343407	0.25662		56.5885
	-0.000343407	96.9252		5.85178
	-0.000343407	1.37332		14.9505
	-0.000343407	0.359845		33.4177
	-0.000343407	21.7184		13.013
	-0.000343407	-0.000343407		0.0850588
	-0.000343407	2.02161		6.15016
	-0.000343407	38.6211		24.3419
	-0.000343407	21.2171		94.8419
	-0.000343407	73.6827		74.3209
	-0.000343407	1.11631		-0.000343407
	-0.000343407	18.7947		9.66084
	-0.000343407	0.726779		-0.000343407
	-0.000343407	46.7041		-0.000343407
	-0.000343407	26.5872		15.5368
	-0.000343407	39.7961		44.5496
	-0.000343407	44.8721		3.82336
	-0.000343407	15.1186		89.0116
	-0.000343407	0.526178		20.0976
	-0.000343407	23.2715		9.76986
	-0.000343407	-0.000343407		77.7838
	-0.000343407	2.33617		-0.000343407
	-0.000343407	11.3149		20.0431
	-0.000343407	3.96123		2.24434
	-0.000343407	29.5892		4.5763
	-0.000343407	3.48004		16.5678
	-0.000343407	4.59488		27.0184
	-0.000343407	11.5849		0.302871
	-0.000343407	39.7647		-0.000343407
	-0.000343407	-0.000343407		-0.000343407
	-0.000343407	10.2155		15.8278
	-0.000343407	8.77924		25.6208
	-0.000343407	3.78318		3.7959
	-0.000343407	10.0744		46.5176
	-0.000343407	35.9994		38.275
	-0.000343407	57.3437		0.0896461
	-0.000343407	24.9579		78.5237
	-0.000343407	21.9701		7.46683
	-0.000343407	60.1972		-0.000343407
	-0.000343407	21.9591		31.1251
	-0.000343407	-0.000343407		59.2502
	-0.000343407	1.6378		23.2557
	-0.000343407	19.4204		-0.000343407
	-0.000343407	21.8215		2.76266
	-0.000343407	-0.000343407		3.93863
	-0.000343407	24.6825		37.831
	-0.000343407	5.2462		6.57567
	-0.000343407	-0.000343407		0.0660191
	-0.000343407	22.4452		0.531096
	-0.000343407	2.92952		31.6189
	-0.000343407	11.6175		19.1569
	-0.000343407	7.76656		20.4284
	-0.000343407	-0.000343407		63.2319
	-0.000343407	45.5236		44.7004
	-0.000343407	-0.000343407		4.61926
	-0.000343407	0.331913		-0.000343407
	-0.000343407	101.308		0.526865
	-0.000343407	8.49683		4.0358
	-0.000343407	-0.000343407		0.667068
	-0.000343407	1.21959		30.461
	-0.000343407	0.0225042		34.2706
		28.6966		8.31482
		23.5172		22.6779
		-0.000343407		27.6246
		-0.000343407		25.6341
		22.2413		3.00911
		0.944836		40.7009
		6.10143		72.7054
		12.2664		38.5466
		-0.000343407		23.4801
		-0.000343407		41.1904
		-0.000343407		-0.000343407
		20.8629		99.0689
		-0.000343407		61.3392
		5.49733		11.0124
		-0.000343407		-0.000343407
		1.34913		54.4545
		1.40684		67.8901
		-0.000343407		37.9004
		1.12259		50.4666
		39.0823		-0.000343407
		8.98294		7.33267
		10.7523		14.627
		1.04521		-0.000343407
		24.3435		50.0649
		21.3554		-0.000343407
		-0.000343407		40.0207
		9.12897		3.32063
		12.2612		29.9572
		-0.000343407		41.9065
		63.8558		58.902
		12.158		36.8927
		46.127		-0.000343407
		30.0069		16.2687
		65.499		95.2753
		45.3191		-0.000343407
		8.07968		28.0021
		44.3875		20.0463
		30.0552		1.35611
		60.4646		31.0591
		14.5954		14.9809
		1.81307		13.0564
		-0.000343407		-0.000343407
		10.6895		11.1193
		10.0682		52.3625
		-0.000343407		57.3399
		-0.000343407		8.04756
		27.1022		31.8289
		18.45		35.9191
		5.934		53.151
		2.49585		57.3697
		-0.000343407		3.7447
		14.2679		1.33693
		34.2704		6.68653
		-0.000343407		2.29711
		19.1498		14.1392
		-0.000343407		43.2833
		3.6454		-0.000343407
		8.56308		-0.000343407
		1.27759		-0.000343407
		-0.000343407		1.85589
		1.46542		39.0825
		3.4419		-0.000343407
		34.7615		0.000246303
		32.9756		2.26605
		2.30815		44.902
		13.8254		54.7484
		-0.000343407		17.1674
		5.9998		37.6535
		-0.000343407		24.9193
		1.71626		-0.000343407
		7.14187		21.6101
		0.304288		65.9228
		-0.000343407		18.9213
		-0.000343407		0.532466
		4.81376		16.9355
		1.44057		0.611182
		-0.000343407		0.614324
		3.41774		77.9546
		-0.000343407		17.1379
		0.238472		24.2105
		2.14553		10.2425
		9.20126		3.87885
		25.2059		3.05701
		22.2238		64.7742
		22.9943		0.0413887
		42.2069		1.58741
		42.3202		60.9345
		58.3069		36.8419
		4.04562		14.8005
		6.98289		71.7827
		22.0494		0.0102924
		0.910466		19.2806
		28.6093		-0.000343407
		14.8992		53.5658
		10.1616		46.2144
		27.6484		5.79134
		23.6312		48.0125
		15.1916		24.4357
		41.8602		17.4854
		5.89551		47.1104
		18.5829		132.008
		16.1853		3.82921
		44.2291		1.16695
		19.4169		30.6371
		48.4173		28.1837
		5.41095		11.0542
		1.17026		81.6008
		13.4167		-0.000343407
		89.9142		13.0457
		80.4303		31.0122
		0.673306		2.47453
		20.6638		24.2982
		6.37223		15.9555
		7.40132		43.535
		2.95819		48.4494
		0.000764627		67.9642
		-0.000343407		-0.000343407
		-0.000343407		-0.000343407
		37.4354		-0.000343407
		28.9102		52.9177
		12.058		3.57938
		9.80007		39.7813
		-0.000343407		11.0398
		1.36075		110.534
		7.1696		9.57079
		1.8632		-0.000343407
		0.699495		21.4855
		-0.000343407		94.2395
		4.32315		56.5427
		-0.000343407		5.05834
		5.46117		15.2434
		12.8894		12.3488
		-0.000343407		3.54345
		1.89884		14.5357
		2.92226		1.32
		8.06857		7.38618
		0.192973		58.8762
		-0.000343407		0.0476531
		16.2951		15.0627
		8.65675		18.39
		-0.000343407		22.7915
				-0.000343407
				25.9186
				6.70911
				0.118224
				8.0607
				-0.000343407
				7.12476
				14.2748
				65.8886
				0.576327
				0.431299
				-0.000343407
				0.025693
				48.5655
				24.8992
				15.4279
				0.479269
				13.6099
				20.4073
				-0.000343407
				28.1269
				-0.000343407
				-0.000343407
				0.111879
				13.9107
				60.5318
				9.66151
				0.624199
				31.6078
				3.54318
				30.4048
				16.5328
				17.2492
				14.3354
				31.773
				-0.000343407
				0.31288
				-0.000343407
				18.8246
				2.29346
				28.4533
				13.5505
				45.606
				1.34458
				-0.000343407
				49.2437
				6.40272
				26.9719
				30.1373
				18.0145
				105.328
				25.84
				2.14316
				8.35018
				-0.000343407
				41.9188
				37.4655
				43.8856
				42.942
				0.383407
				0.0962952
				22.6845
				-0.000343407
				32.2704
				70.6863
				14.9659
				69.5062
				18.8231
				52.6977
				39.0634
				2.58651
				12.4897
				47.9231
				8.12072
				2.28129
				24.6004
				0.53396
				16.2069
				0.0225008
				53.473
				3.69579
				48.1699
				34.4129
				16.0808
				-0.000343407
				7.58213
				35.5707
				22.5154
				6.75312
				-0.000343407
				25.1242
				63.0993
				1.84668
				0.00984426
				7.91269
				23.275
				16.6937
				-0.000343407
				-0.000343407
				5.47898
				2.94442
				20.6692
				-0.000343407
				10.9536
				29.5977
				36.3508
				38.1647
				-0.000343407
				33.9907
				32.3538
				19.3185
				40.8991
				23.4954
				78.0099
				31.974
				-0.000343407
				23.6601
				51.3444
				7.53084
				10.9841
				51.3882
				15.2442
				115.934
				38.815
				17.476
				40.7307
				106.27
				6.5685
				18.9686
				19.0433
				90.7457
				6.32494
				28.6053
				-0.000343407
				28.6551
				28.2526
				21.5164
				2.63952
				2.46708
				13.1547
				-0.000343407
				18.0513
				55.5812
				0.232962
				2.33766
				-0.000343407
				19.3735
				43.9781
				22.4979
				14.8336
				14.802
				60.3152
				34.9567
				56.8479
				5.63105
				22.8665
				10.6678
				-0.000343407
				6.06929
				25.3126
				0.0947189
				17.4693
				10.566
				54.4285
				-0.000343407
				1.57196
				0.00793449
				2.2232
				22.4588
				76.1823
				34.0468
				4.7795
				19.7155
				13.415
				0.0803198
				11.851
				-0.000343407
				0.2501
				28.1209
				10.3252
				24.6438
				37.6292
				24.9664
				13.5667
				45.6444
				-0.000343407
				51.7079
				36.8342
				18.2129
				45.8234
				10.7378
				8.28383
				7.65835
				9.32882
				-0.000343407
				99.6879
				31.4001
				0.669933
				48.969
				11.1542
				-0.000343407
				18.2438
				7.69219
				6.0061
				12.0855
				22.7656
				30.4027
				28.8511
				27.1598
				29.2846
				-0.000343407
				2.73204
				3.70596
				0.173384
				13.4318
				14.2798
				18.3071
				69.6029
				51.0041
				10.6488
				16.3427
				-0.000343407
				-0.000343407
				88.0517
				25.5552
				20.5993
				-0.000343407
				16.8814
				35.4959
				-0.000343407
				4.94563
				3.16828
				-0.000343407
				0.00986582
				0.0744953
				0.108609
				10.6967
				11.2867
				0.00392099
				3.24385
				-0.000343407
				1.14061
				1.27448
				3.47926
				27.0233
				3.75623
				12.7803
				20.0817
				42.3362
				0.00196089
