# Supplementary material for: Magnetic activation of spherical nucleic acids enables the remote control of synthetic cells
Source: Nat Chem. 2025 Sep 2;17(10):1505–13. doi: 10.1038/s41557-025-01909-6 (PMC12491065; doi:10.1038/s41557-025-01909-6)
Supplement: Supplementary file 6 — Numerical data indicating the mean GFP channel intensity of individual GUVs that were identified using the vesicle analysis script. [file 41557_2025_1909_MOESM6_ESM.xlsx]

## Sheet: Fig. 5B
	Inactive Template T=0	Inactive Template T=4	Full Template T=0	Full Template T=4	SNA T=0	SNA (-AMF) T=4	SNA (+AMF) T=4
	36.6887	52.5027	68.5563	0.399791	42.8685	39.0427	33.9684
	20.144	3.09838	51.9429	1.70718	67.125	81.4511	9.67849
	42.1897	12.6551	103.36	25.2861	50.8183	54.6903	22.3879
	60.5102	45.5375	25.1985	29.6136	94.3764	54.9159	10.8811
	40.4029	58.1199	65.4165	3.67371	42.2288	22.7417	38.6204
	59.6287	37.4763	64.8258	6.78654	73.3927	80.758	0.945682
	57.396	33.552	67.2619	13.9344	51.3899	31.2845	5.25622
	82.1696	-2.02922e-05	43.7606	26.2022	85.5329	51.3939	0.925559
	47.906	51.6006	66.2578	19.6295	28.1005	43.8046	10.6134
	17.7921	20.4108	29.5192	12.315	73.6519	60.7451	0.083333
	26.062	105.465	64.2603	4.69029	37.2487	55.5924	2.64549
	61.6169	53.0635	89.7935	37.844	42.3029	26.6709	12.1367
	120.242	75.0059	39.4004	32.1906	28.3031	58.572	2.93491
	85.0098	62.9876	121.429	8.07245	70.0122	40.6139	2.06495
	46.499	20.7087	41.8244	22.1711	50.869	56.3053	2.81293
	57.1481	99.2265	46.2488	71.6816	28.4311	34.0041	11.7353
	68.9694	42.3843	54.7561	23.6995	70.5966	71.0014	0.33418
	4.20961	4.61892	67.9473	7.07442	44.7142	20.4667	2.23627
	124.389	26.952	127.444	1.5181	41.192	107.944	7.2458
	109.295	33.0299	124.151	0.470665	65.3604	75.9017	12.862
	59.1615	-2.02922e-05	38.1008	5.74015	39.937	41.3494	8.01576
	48.9896	29.2107	59.0079	10.4633	88.9456	32.3558	8.91223
	18.4347	0.479507	33.1464	20.1849	48.4951	38.5447	6.30079
	9.3547	135.272	39.9488	1.81559	67.2199	135.637	18.9085
	86.5739	127.888	34.7017	1.71028	10.8711	84.7244	24.9857
	90.1092	31.8941	75.7177	18.7754	120.042	32.7172	6.0317
	9.2193	0.906148	48.9171	6.8416	57.0602	38.6706	0.0957562
	0.340081	58.0459	15.3648	1.73304	69.9812	144.824	1.71267
	25.4298	102.488	27.5711	31.4874	68.501	23.324	7.58925
	36.5729	14.3666	49.3626	24.4776	23.6583	57.7109	7.93462
	12.0385	15.731	53.8628	12.1278	14.7665	7.05659	22.9409
	72.8178	59.0601	105.431	29.9926	58.3206	40.0728	6.69745
	15.2606	20.9183	29.0689	14.0155	98.8715	26.643	13.0537
	48.2037	52.7504	62.2878	1.7372	52.905	59.4335	18.7424
	101.371	0.828626	31.0618	4.01446	8.82328	19.3012	9.18647
	6.98091	0.0573011	29.6124	32.242	74.3722	26.8253	4.03589
	65.5437	65.4274	33.1502	24.2307	52.8596	54.634	14.8447
	80.4084	9.20999	57.2535	11.3708	37.1864	87.5318	10.0178
	83.2902	48.1928	26.793	3.36379	102.443	72.4219	27.6868
	106.218	6.4979	44.9866	12.292	71.8027	59.929	3.13802
	49.4632	14.0701	33.865	14.6188	57.3125	29.0555	0.408608
	77.1796	3.91251	63.5656	11.2982	39.551	35.7322	25.2287
	53.472	4.24706	59.4309	6.87059	111.611	41.6249	6.9355
	66.8075	0.0723099	52.739	10.505	53.686	44.7649	7.82008
	142.988	20.3398	36.2641	7.06091	37.3599	69.169	9.13263
	64.8681	48.6401	29.3234	2.59454	33.4232	50.3419	9.32637
	109.389	3.55209	47.6567	11.714	26.241	9.9516	0.450704
	79.1971	5.81803	38.2346	1.82485	104.801	10.454	0.962734
	100.695	48.6861	35.307	7.225	42.7074	109.96	6.50865
	64.9329	62.8889	31.1377	6.74601	46.4427	114.911	12.025
	114.091	76.5022	41.8444	14.8889	38.558	43.8279	27.6042
	100.225	96.3857	44.2584	24.9712	44.4148	109.162	33.7021
	132.763	40.1552	38.2324	9.01949	34.5428	24.8871	5.44271
	138.962	79.7829	35.5875	10.5293	55.2367	12.7004	22.4763
	107.11	46.2239	31.2693	1.09916	47.8114	67.911	5.8261
	97.0003	55.3793	54.832	8.83569	57.1814	58.3906	8.16466
	121.309	18.5052	34.051	21.2608	66.2175	71.2019	9.23126
	82.1156	45.0047	47.3666	15.2878	25.9301	24.3756	5.77814
	66.0968	32.8646	48.8472	4.44695	123.576	29.7229	11.26
	92.1834	31.2169	45.7127	0.223639	6.09143	42.4019	8.57958
	28.3021	31.0379	32.0761	16.016	35.6073	79.8143	13.6587
	43.5329	73.234	29.9741	26.2161	82.2848	23.0493	31.1746
	70.693	69.659	49.2319	5.59081	61.3784	11.977	14.5711
	77.096	31.9212	30.0507	1.30483	79.4742	45.5919	62.3921
	62.2313	47.3105	36.9896	14.0099	35.339	39.481	13.0889
	124.915	75.3854	34.6211	4.9804	78.833	50.7441	21.7456
	60.682	39.9903	34.991	6.60559	26.9616	107.046	10.9077
	47.2947	27.7294	29.2014	13.1592	30.1365	24.3908	6.31442
	132.02	124.64	22.7485	27.1138	45.6374	35.9735	12.3488
	44.1726	37.1479	26.1522	3.57194	39.8344	40.1081	11.7032
	106.048	82.0719	28.0627	15.7166	50.767	83.6955	8.60228
	45.5499	53.4173	45.8889	14.6445	26.2825	14.1823	16.265
	36.442	27.3418	50.0922	10.3324	57.969	10.9056	10.9523
	50.721	62.707	59.9363	16.2456	15.1491	31.9465	6.0109
	21.4734	96.1387	35.4198	8.43776	31.0539	18.3552	9.52279
	5.41199	27.2399	30.7807	5.62763	49.1316	38.3692	5.69584
	85.4484	35.862	39.8085	14.2946	66.094	51.0174	7.96938
	9.42694	40.6944	22.6068	1.37949	37.1337	17.8256	5.34737
	40.4029	29.5851	16.4803	25.9232	43.1162	10.8525	10.1253
	32.1745	63.3134	28.1273	36.9292	59.1271	47.1762	25.4051
	49.1483	34.04	43.2877	23.1286	11.4023	44.1368	12.6314
	43.6684	12.45	35.3006	30.0448	43.4704	15.2941	9.72494
	35.4661	88.048	40.6436	42.4145	6.75457	31.5175	8.30934
	84.5394	21.93	24.2076	21.8775	48.5634	27.6277	9.9473
	63.4029	32.3462	23.2958	22.1993	38.0265	18.6344	10.471
	62.8303	6.83769	23.2562	36.181	42.4342	13.4511	9.40571
	7.64369	0.614005	26.7017	24.6324	73.0093	27.9044	15.5251
	79.1904	47.6501	79.1018	33.6292	28.3599	19.8921	13.1292
	5.14547	75.8224	29.92	26.4556	24.6723	17.3763	9.78948
	34.591	16.9894	29.7636	19.6695	14.6578	8.90526	34.4699
	17.4079	100.118	41.5366	32.0195	69.7073	61.2378	12.0996
	9.30917	50.2156	66.7212	27.2281	22.8271	56.8001	6.34267
	13.9045	7.11312	50.2508	25.2048	45.9611	17.4902	6.12918
	68.6155	57.003	45.1488	22.2345	74.4422	128.362	6.16141
	16.7156	22.408	45.7771	21.5594	27.0092	20.9573	0.0274003
	30.0097	46.9061	37.8228	51.8907	71.1048	34.9687	0.590176
	7.90966	-2.02922e-05	77.34	21.3829	29.1829	26.6994	8.88873
	28.8571	14.1746	76.8175	26.2381	13.155	28.9229	0.135682
	22.2825	5.49547	41.6002	26.4434	55.0975	16.2457	1.86189
	20.8515	84.4338	29.1002	22.4125	61.2324	29.6668	0.115574
	34.4839	30.7804	45.1453	26.9006	29.4289	85.4209	44.1434
	96.2451	44.524	113.648	48.3274	48.065	24.1612	17.4307
	11.7361	10.1251	59.0132	24.2574	57.1566	25.483	0.270446
	27.323	78.1939	58.8368	24.1084	88.2192	73.5354	16.9686
	39.6366	3.05722	48.2134	23.0391	15.1882	77.6406	1.10369
	21.3658	35.117	89.0562	28.0328	82.36	74.4803	8.00581
	3.16813	56.7649	9.6609	27.465	19.0215	98.6164	20.3949
	86.5934	48.896	142.334	26.1648	39.8008	46.8353	3.30654
	12.3558	17.5126	44.2981	32.0882	43.7772	28.6617	4.10183
	-2.02922e-05	10.982	106.023	24.2851	72.635	56.0531	2.84032
	0.666311	9.72329	87.6887	20.3964	37.1514	30.1699	21.4755
	4.77659	10.4288	51.7904	30.6977	41.1848	51.5639	0.0640704
	-2.02922e-05	0.712019	102.276	21.7493	70.5772	55.1387	0.0269108
	42.112	84.8535	70.4202	26.9757	69.6188	36.1604	0.301439
	9.83803	26.2879	49.386	28.3775	26.1859	109.75	0.113339
	14.9352	14.94	50.6301	26.1972	24.4439	55.4813	1.68133
	27.3187	3.19518	25.8971	29.8147	19.9294	43.5432	21.9777
	52.206	11.1238	90.4866	25.3341	55.8861	83.479	8.68571
	51.0886	13.7076	26.7017	24.9725	35.5069	47.5997	2.09715
	79.7683	2.65196	15.8276	24.228	4.49998	116.751	6.27636
	58.5179	1.25866	32.5781	31.5476	90.5546	45.4599	15.2058
	40.1064	23.381	39.65	24.6268	35.3719	30.4482	4.4333
	127.36	0.000292795	30.0243	23.7043	67.7682	64.2811	9.80136
	18.5721	3.786	31.9955	26.358	53.764	46.442	5.95987
	47.8955	70.9771	42.4408	26.2948	36.6806	30.9317	6.79915
	45.1477	7.6948	23.3166	39.0848	30.0908	58.5447	0.408892
	44.7594	1.33961	7.84004	24.6299	22.461	36.6265	0.657183
	9.41442	13.8831	53.5396	29.2489	22.4207	52.7968	1.28211
	63.7922	76.1911	48.2071	20.4702	56.0795	25.963	1.40704
	74.5518	6.89381	38.0755	26.332	33.1221	37.6379	14.8313
	30.6447	21.8753	47.0145	28.6807	56.8745	75.007	3.45272
	76.0472	85.7566	49.184	26.7879	54.0541	68.785	11.7251
	40.6155	0.1498	48.1131	33.073	29.9055	82.3579	0.0359323
	104.087	14.3798	55.8233	38.2679	23.8408	41.3244	5.0284
	5.7763	-2.02922e-05	51.1024	21.1541	27.2693	41.2086	2.78498
	38.5297	10.9862	27.1978	7.1796	37.0767	56.9899	5.20424
	5.20094	0.00502448	33.2704	19.0162	37.6904	49.8916	0.142583
	44.1619	1.12625	51.0717	40.9511	45.6202	26.4528	18.787
	9.17185	12.7815	47.9756	20.7016	72.5692	29.0217	3.85688
	18.0014	49.2537	21.3947	27.891	34.3785	45.1928	10.9433
	46.2752	65.8705	57.6132	24.4283	25.556	39.4119	1.02666
	17.4065	68.0865	35.5041	17.8104	2.02853	35.3357	43.5285
	40.092	75.16	38.3848	60.0855	8.7771	31.9147	20.4421
	3.75249	45.7513	42.016	27.008	15.1493	37.7643	29.4587
	0.588063	36.1175	16.5706	43.2516	39.7777	31.5244	9.59662
	17.254	56.2276	33.9522	24.6475	25.6187	23.1236	9.83353
	73.9588	118.537	36.7811	19.7657	61.0963	30.6166	18.9878
	14.2399	26.9107	38.4332	8.24828	40.505	48.7049	9.50384
	26.2129	56.204	46.2559	17.6765	31.6285	30.9202	11.6292
	3.17922	48.0076	28.1796	20.5455	36.1008	58.3238	17.0513
	18.3415	80.8591	45.1784	40.769	40.4995	70.0133	25.9703
	15.4934	45.05	47.4634	8.58585	26.6665	55.2564	11.2372
	65.5026	72.8515	36.8302	13	36.8251	34.2694	12.5038
	52.1336	38.3288	42.3927	8.07813	36.371	45.2591	26.6484
	37.0607	22.8344	25.2147	37.2548	11.9982	62.6652	10.0707
	17.3003	44.2506	23.1461	11.7715	52.6438	49.5368	17.5789
	87.4014	31.2505	56.0388	8.83437	27.4075	38.8831	9.80505
	32.6788	21.1063	20.7085	59.3039	44.6584	51.6081	20.9764
	51.9841	45.1479	42.1881	36.0552	2.38187	60.3558	7.79378
	7.35432	51.6753	26.8348	10.2737	12.2889	80.2563	9.95171
	7.74472	83.5481	28.542	13.9995	30.2336	52.3643	11.7282
	28.4169	33.6156	19.9031	20.9891	54.523	35.1205	11.6107
	106.685	46.1748	26.5455	23.6217	24.0296	25.5835	10.9213
	133.31	82.8075	118.733	17.1447	8.27981	40.4827	9.91937
	113.713	40.0491	61.2745	20.1524	31.6357	42.1636	9.40935
	61.709	22.2405	69.0039	34.6199	42.9688	62.077	12.1402
	94.6216	36.8346	87.4668	13.11	65.6268	38.1571	17.1224
	18.2287	19.785	66.0603	31.6396	77.2798	60.0296	30.1449
	28.6102	41.1422	65.2393	23.0655	23.3117	28.223	7.34697
	4.81424	27.4228	51.4161	15.3855	25.316	55.7936	9.55484
	8.47136	21.9449	78.7218	22.8331	30.3239	34.124	9.51899
	52.316	50.456	74.6737	18.9553	27.2485	27.8953	24.2111
	15.5965	40.277	65.2669	58.5109	15.0226	39.2604	9.53413
	7.0581	63.8296	54.5485	9.20275	16.2301	34.8838	18.1925
	12.1286	103.822	74.8179	17.8583	21.3557	31.9384	10.4686
	11.0646	50.4445	70.9466	14.7891	24.7098	36.8462	31.1964
	46.9097	51.2082	36.9124	20.2595	72.0324	44.5773	26.4758
	103.725	37.8009	32.462	41.0437	1.652	49.259	28.946
	16.2933	34.2236	32.339	11.1292	23.7307	28.1718	8.87149
	5.47565	45.2888	47.3028	11.0018	30.5773	53.2446	25.8304
	40.6552	42.8656	99.7497	8.03504	79.2388	47.7615	50.2111
	12.5207	31.2825	58.6075	28.9299	60.6758	56.6151	2.10269
	47.1969	29.0707	47.4761	21.8628	3.40266	57.0349	8.03057
	9.67002	21.8884	39.1988	20.1061	39.4839	40.2844	14.1993
	12.4403	36.6346	68.1173	7.29939	21.0001	68.9672	42.3944
	42.1184	25.8704	43.38	34.6677	26.6442	59.6613	21.5716
	9.53538	128.873	69.0873	21.6952	9.88195	68.6067	20.5849
	19.1687	17.3796	54.9496	7.03611	21.7925	52.1728	22.4317
	43.1697	57.0832	79.1116	12.5925	32.4901	32.4108	19.5301
	6.04954	86.7292	56.0625	31.4241	28.9942	109.035	23.9913
	33.3065	66.2379	74.9081	19.5153	13.1483	103.901	10.9207
	42.285	63.8417	85.8764	28.8642	4.72641	24.2143	0.393794
	42.1236	26.735	36.8764	15.9166	13.8642	49.791	13.8996
	13.0498	25.4397	34.6081	19.6458	18.4806	21.052	0.00484045
	13.2908	13.3469	70.8991	15.6848	14.0094	7.12176	0.773991
	41.7153	21.1327	62.275	13.5018	12.8336	21.6144	0.00608997
	29.2749	22.2771	52.6387	26.2026	24.7512	31.7267	10.3827
	2.77776	7.16558	115.737	7.57044	18.8529	60.3974	4.50582
	62.4781	11.3414	13.8407	21.9332	8.27837	40.6994	6.57546
	68.1659	60.3194	69.4489	8.74502	21.4873	35.9591	13.1499
	46.6034	34.7388	63.6778	19.4325	14.1409	66.6521	-2.02922e-05
	41.7855	37.7677	21.0209	23.2817	26.5103	51.8699	27.3206
	53.8847	48.8247	42.7666	15.2045	22.6193	9.50862	16.9575
	37.9205	103.321	46.9049	31.1567	12.4107	79.4075	0.0418594
	35.4875	112.801	52.5674	24.2101	38.2046	51.3239	3.06411
	32.8158	27.4046	63.1319	8.66225	17.2572	146.534	4.99957
	65.1294	23.5276	79.1592	22.8984	15.4018	19.3169	2.83684
	33.8938	45.9333	63.7706	19.0374	25.1658	47.4633	-2.02922e-05
	34.1751	0.000330339	26.1273	22.5226	29.091	24.2089	1.60654
	26.8884	26.4663	46.9617	10.2044	16.3451	44.9902	24.0246
	13.0366	7.70438	39.4992	14.5152	8.99379	86.4319	2.29006
	20.2756	89.9332	60.5977	21.8252	18.5763	56.2416	3.7835
	41.518	12.5527	15.4131	19.5933	14.7455	24.9853	37.6351
	38.9678	8.27182	39.2974	31.4059	19.704	44.323	38.4589
	51.7724	61.0209	28.7623	20.2766	39.9265	5.77328	10.895
	20.5127	39.6304	73.35	36.1893	37.9956	90.0101	16.1866
	45.959	0.551371	43.3491	5.24814	60.7688	55.5747	31.3693
	20.4398	67.8725	16.8286	18.5967	24.9541	59.1554	13.0735
	22.5431	22.5042	32.1048	7.16535	16.3882	94.1402	21.8382
	61.2183	3.16434	50.3888	17.0702	42.6933	7.32363	29.3089
	64.3403	11.3726	33.9769	72.9876	70.6219	67.0123	10.4975
	34.3583	-2.02922e-05	37.1848	20.8999	52.0668	73.8007	22.6794
	39.7619	30.3812	45.7535	28.7764	32.4794	15.9892	45.6245
	107.095	2.74453	40.3514	12.4768	57.322	70.5099	26.987
	67.9003	27.0286	19.2753	17.4346	75.4933	13.2938	12.7559
	19.5004	2.3578	35.4415	18.4788	81.4809	46.6455	41.7139
	22.4881	0.616735	53.99	18.8518	55.5802	17.7228	33.9747
	55.8812	13.6529	41.3389	53.39	53.5824	49.1226	21.2408
	2.23187	3.66473	62.6498	26.4509	21.8202	61.3284	23.9165
	9.55219	24.0752	55.4981	41.3093	40.1554	76.2961	14.6049
	24.4865	1.52062	32.7373	24.8033	41.7165	50.5539	29.0749
	46.4709	0.203627	55.4733	40.7248	91.9164	23.7035	18.5135
	59.6366	10.3476	42.5059	31.4367	73.8041	23.4277	15.9606
	49.974	8.86341	43.7228	31.9648	50.5965	61.5916	11.3122
	34.978	67.2272	20.1311	42.0511	76.777	11.543	32.5987
	34.2742	9.81987	56.216	30.4208	83.5493	14.5524	44.3279
	26.0379	-2.02922e-05	54.6623	26.6823	57.0331	100.557	32.2744
	22.2056	3.28485	65.8396	25.0126	50.7015	45.854	33.0462
	73.5047	7.51132	45.5478	28.4262	81.7553	22.7796	16.738
	24.4549	3.35529	41.6125	33.3214	50.7442	81.3092	34.285
	24.2483	23.9427	32.6043	35.9966	37.6145	45.1631	19.0669
	74.2748	3.22195	22.8739	32.6799	50.8126	36.5255	14.0879
	41.193	0.135829	29.7271	33.673	40.1421	60.51	16.8832
	43.8443	0.00221559	55.1813	29.5656	56.569	24.0277	18.4524
	41.9871	6.35687	24.6431	32.3486	48.5688	43.6884	13.2071
	38.6443	18.9382	26.4332	32.8049	60.8603	73.1308	22.8598
	10.8006	40.6188	34.1738	27.2835	64.8628	15.8663	13.0799
	30.1778	69.145	14.3267	24.7715	41.9623	18.4521	65.8454
	49.1123	73.6916	18.6278	25.0102	43.4694	75.0612	28.2044
	117.727	45.581	26.5903	24.038	5.84139	149.739	16.2095
	138.123	66.6052	42.1321	33.5822	59.911	54.6146	9.76086
	92.9017	39.5395	31.1066	34.2142	13.0995	13.504	11.1761
	140.87	99.8543	28.9562	27.397	41.1587	14.9106	20.3212
	106.19	51.2836	42.1798	42.8119	38.5991	54.2443	11.7534
	143.006	45.5522	39.4777	30.9545	65.9203	55.1469	14.1391
	47.1457	72.8475	41.157	23.2434	16.0565	37.8694	10.7386
	143.096	39.9591	18.8526	34.1162	38.965	26.5767	13.1178
	103.779	63.0995	38.9309	24.1002	140.256	23.4952	19.1024
	68.5015	71.1209	17.7342	28.7234	32.5635	44.8265	12.033
	136.426	28.7119	45.7869	29.7044	81.5774	38.4134	10.298
	113.073	67.9857	44.0209	56.2973	50.736	48.1698	17.0236
	146.669	55.1993	26.0716	28.6491	102.619	20.3284	11.908
	140.921	24.7534	37.1157	27.0397	44.2785	19.6849	23.9639
	81.0057	55.3124	60.2083	26.253	38.248	58.6749	10.9114
	68.3735	66.5101	77.1892	32.8851	27.0852	24.1888	33.6625
	103.676	76.9094	5.73619	34.5479	70.4068	22.9485	18.5721
	109.109	55.0404	19.007	24.6303	46.5401	26.516	13.474
	58.3612	20.175	19.9217	24.6997	45.9479	40.6495	16.055
	126.888	69.0936	14.094	27.3323	94.8092	12.4461	16.1061
	90.1378	59.382	60.134	26.4175	86.7464	14.3284	40.1007
	93.1049	94.0207	26.9927	25.8002	63.0076	41.1234	10.4497
	64.8902	45.0983	55.7246	24.6523	24.6924	14.8017	12.5559
	45.8992	43.1585	48.1942	30.1502	14.0192	58.8329	11.3717
	82.6727	31.6389	25.1334	29.8951	31.5121	24.1263	13.3615
	54.2883	31.6836	25.872	43.5307	55.7305	29.1796	14.1086
	52.2598	32.3513	49.1422	36.0375	48.3429	28.9439	10.367
	69.5656	58.2541	116.003	5.32191	62.5017	35.5202	14.6201
	31.2785	76.2323	95.1221	47.8926	49.2692	22.9966	39.5747
	58.2193	61.3582	56.2296	22.9039	27.1041	25.1811	12.933
	56.1665	43.2672	11.1965	0.408506	42.01	17.4101	20.1224
	54.723	54.7847	12.2783	7.93281	70.6453	83.9433	26.3838
	64.9812	57.1294	67.2077	29.4268	68.8858	20.9132	12.8464
	37.8947	61.3791	66.7093	8.10515	33.5604	20.6262	27.5602
	31.8296	53.7978	39.5681	0.251498	30.5114	54.3833	13.8473
	47.6958	31.6487	11.2397	16.9722	18.161	71.2711	14.6037
	46.5657	41.7513	64.6676	36.8169	41.0087	47.0198	13.5343
	18.3784	31.2174	56.5968	36.8365	80.1709	50.9888	12.6494
	31.6017	40.1102	34.7672	43.8539	34.8584	56.6169	32.8805
	81.3476	48.7377	107.639	16.409	104.724	52.492	23.403
		52.8237	19.3822	19.7733	38.8534	27.3625	23.3047
		55.9537	42.0109	5.1709	33.7147	45.5506	10.7814
		48.9045	49.0872	3.3351	23.4407	81.9654	11.4026
		28.2873	25.9902	52.9433	20.8853	38.164	11.3471
		20.0668	50.3264	0.11387	22.9548	87.9582	14.1334
		40.0022	100.578	6.75074	55.2875	77.0517	15.2012
		65.8934	35.6924	14.0941	17.8192	55.7506	13.3463
		79.8024	35.4184	0.15591	71.2638	39.6212	12.6438
		50.9486	5.35814	32.8054	51.2361	63.6775	10.5516
		68.2573	39.2863	0.95734	41.0719	28.3582	10.5527
		28.5233	28.1753	31.9306	0.0613345	54.3169	53.7254
		29.4037	43.8423	1.11089	42.0086	82.1455	12.8567
		78.2371	4.74118	6.19742	11.5715	28.8472	9.39026
		46.9109	51.1616	16.3968	33.1537	36.0187	12.4533
		33.8772	36.2288	0.304471	45.6798	66.782	18.8931
		3.91317	38.136	39.2238	60.9879	44.276	11.2211
		54.6307	20.355	0.630948	9.87548	40.3386	10.7694
		-2.02922e-05	40.7344	3.52415	8.36576	42.1018	30.8644
		22.6436	14.9672	25.1896	20.6525	36.8864	13.0023
		24.2861	23.6082	0.497857	43.1854	43.5396	20.4756
		41.8014	21.8259	5.88196	47.5156	25.385	22.595
		5.30141	33.6588	0.449996	49.296	55.1902	18.9059
		45.2553	9.54297	3.10564	101.999	34.067	13.0031
		32.4677	1.43924	50.2698	50.2222	46.417	43.3254
		108.4	68.3492	1.0677	34.2454	45.842	15.3291
		3.07905	47.279	13.5991	96.9372	26.6376	22.9634
		83.2402	11.8011	0.229388	64.2144	41.0361	49.4451
		15.314	11.9725	15.9501	22.9502	46.8003	30.0878
		36.1962	14.6636	17.1742	52.8733	70.6113	52.1871
		12.117	0.197601	22.3519	44.6759	78.365	12.4933
		0.117906	26.3615	0.0977266	33.3847	32.9519	12.8163
		1.99159	21.7622	3.42732	28.4083	77.0599	9.09952
		10.1397	27.6827	15.1682	86.8184	33.4486	11.7014
		44.6389	21.6747	8.08898	24.1994	39.7668	24.0381
		22.0985	28.6488	3.0206	33.8203	48.3818	11.1395
		0.0414656	44.2336	21.1355	49.9479	42.5054	17.1116
		17.8609	33.6918	2.57745	39.5034	58.5445	12.0349
		42.5362	43.5839	4.0728	52.9956	35.7441	14.7867
		39.6446	41.2625	22.0915	27.6819	38.0808	18.8369
		46.6218	49.0083	-2.02922e-05	69.6144	29.7789	14.0274
		55.0652	38.5337	12.2417	27.7683	26.4422	17.555
		22.5651	40.7895	0.976076	43.4606	42.9167	12.087
		20.0652	30.6358	1.58682	73.7777	53.3002	17.9621
		12.9149	32.7103	16.8264	48.8736	65.8788	11.5674
		0.755296	39.4731	8.5073	58.2762	47.5398	16.5719
		31.3022	25.0179	11.5842	41.3367	80.4992	17.3619
		6.22955	20.1175	8.71599	58.7916	39.9345	21.5873
		8.22059	35.9352	30.7602	41.5931	42.236	38.2746
		17.5921	14.3723	9.95741	24.5327	45.0493	63.2166
		64.5146	41.1966	1.75278	28.0971	105.233	23.4915
		0.27069	28.0774	49.3612	76.5006	26.3586	17.4425
		18.0048	32.2028	18.1813	30.8357	110.486	38.722
		0.0588578	23.4107	3.03176	82.7341	88.4101	13.5587
		53.342	48.6097	0.279974	41.9935	67.1556	22.2029
		15.6981	24.0437	11.0554	58.7201	48.3233	43.8001
		-2.02922e-05	20.9826	3.7932	84.5968	50.8615	14.8858
		64.916	30.5205	0.142004	47.1415	41.9579	19.1186
		18.202	80.3742	3.85008	60.8931	39.9443	20.2413
		0.0500852	36.5931	5.87005	36.5756	37.4342	15.899
		1.71337	36.9921	22.9991	53.3777	30.6366	23.4628
		0.249638	37.5852	0.667834	55.3859	31.3559	25.2287
		0.95926	12.4	1.10497	106.983	44.3156	19.8815
		35.6111	31.255	2.52003	36.2148	47.7303	18.224
		51.2044	59.2385	5.65304	81.4106	52.1175	14.7441
		26.2203	36.378	26.933	65.977	25.9484	27.5771
		44.4321	28.5914	35.5679	58.8461	31.8968	33.683
		80.397	25.5425	34.9563	61.9877	37.0958	14.5601
		69.9606	41.7028	19.5982	69.8631	57.4686	18.2111
		74.0908	67.9988	25.6945	41.2367	44.3587	16.3573
		58.6679	79.7659	42.1548	55.3167	70.9249	35.001
		41.6428	80.0515	20.3419	69.5578	31.0595	18.272
		49.8633	115.528	27.3674	96.6742	43.3642	16.108
		55.7133	82.137	24.8875	37.9948	37.2201	17.0378
		72.1524	71.3357	34.5573	93.2739	38.5413	26.3036
		49.5786	30.945	33.0548	64.3148	73.8415	73.3059
		46.5981	36.6535	29.6316	49.0162	41.3286	22.0316
		98.9358	88.1969	27.2967	46.6261	27.5405	13.7662
		65.1468	61.0755	22.113	68.5682	28.9589	18.0245
		76.5913	65.2665	30.0699	118.719	31.5121	27.1877
		16.2238	84.3995	27.2088	108.495	33.4411	25.0843
		74.9262	49.6966	23.0819	64.6943	30.2072	21.255
		71.1693	106.868	21.385	145.151	86.7244	46.9355
		57.3169	56.2552	23.2713	64.5103	56.9399	35.2588
		31.2124	54.1466	27.189	60.239	17.0521	19.9864
		35.9981	30.5897	27.5765	51.4835	12.897	26.5544
		45.2106	72.1115	34.0947	128.227	42.0282	16.0719
		27.6986	97.93	20.555	104.179	14.1839	23.3737
		38.1678	59.2683	27.7865	26.5726	61.7339	31.3151
		22.1859	47.2231	24.4375	58.5715	7.55425	23.7814
		59.2922	20.1459	25.0949	60.8174	50.1346	20.4921
		31.7509	123.991	21.816	44.7786	26.8655	19.5748
		53.2605	57.9419	31.9469	22.9005	1.59874	12.8452
		67.4425	76.0433	20.4565	49.1663	11.9369	19.8188
		30.9567	47.6517	21.4173	44.5905	26.0363	16.6492
		70.3425	41.7485	28.8757	88.1525	65.9507	26.1219
		37.2338	62.4761	24.2389	98.0318	89.1123	14.0077
		53.4871	137.308	29.3676	86.365	17.2808	25.7714
		76.1728	19.973	31.2261	68.2598	30.3634	20.7456
		51.8047	62.8454	30.5172	76.5599	74.6919	16.3255
		57.4611	21.2427	28.9614	33.0309	64.6559	12.4963
		47.6034	98.6892	22.9053	36.7936	22.987	18.408
		61.1782	53.1733	25.9844	80.5874	48.9767	47.201
		51.9223	40.3068	24.9608	62.3438	121.92	22.2993
		62.3419	32.9145	25.2045	52.1997	22.6712	29.2966
		124.39	9.23048	33.8412	35.2386	10.0561	15.7868
		64.6436	30.9326	20.4433	25.4739	32.7283	15.044
		36.4537	29.0586	22.4716	103.767	47.3387	26.0927
		33.4659	35.9091	27.7737	97.8707	8.68434	31.2999
		41.9595	42.7408	22.6858	34.1563	71.4503	23.6091
		76.9226	29.9943	32.3367	31.5312	19.1316	27.8929
		51.3677	51.9563	21.6944	16.8468	9.88703	89.9893
		47.0662	20.8825	25.1	100.52	110.122	33.8425
		72.6495	23.4552	30.3992	27.381	3.63576	31.9922
		35.703	38.0357	25.0144	51.7607	58.6134	44.4837
		78.0714	79.8157	25.8165	31.9684	96.6025	73.7299
		52.4769	62.0867	23.4725	31.9243	57.0643	33.7969
		40.7107	46.5248	21.417	57.1747	29.4513	33.3635
		82.8212	37.8586	20.8703	121.566	46.5912	33.4449
		75.7208	41.726	18.3102	51.281	27.0694	57.6431
		61.8266	43.8303	36.4977	31.0929	16.9805	41.5413
		53.9356	45.1001	21.2143	39.3373	13.02	40.156
		51.2598	34.4663	60.6977	21.0834	25.5473	45.0677
		62.0666	29.7856	13.487	44.9386	5.813	42.0414
		41.9487	47.4233	42.3763	5.78673	0.647888	31.1297
		61.2433	50.7449	46.7188	14.6309	35.1627	35.2762
		40.7172	32.0281	13.1737	76.9976	43.5723	47.0173
		42.1019	43.7178	34.0445	58.6771	64.5514	39.8165
		33.4104	39.5686	24.7576	45.1929	122.142	49.5599
		52.0946	36.3741	0.165968	55.2485	78.553	41.4559
		65.3317	37.9203	14.5703	22.8237	9.01734	34.9773
		33.6513	32.5648	3.32474	45.702	33.4476	34.6052
		45.7977	42.3593	0.914845	81.3946	51.5009	31.4174
		91.0783	35.6789	16.5793	57.413	19.6542	29.1118
		33.0221	26.5903	1.17082	73.1225	78.1716	36.4933
		74.3926	39.8756	5.77636	38.6747	122.362	43.3092
		72.9782	53.8756	17.2476	38.5674	12.3855	45.1505
		53.1012	48.6437	22.8404	46.4719	15.9893	35.2911
		46.5123	32.6373	68.8052	42.8855	11.8728	31.6702
		44.5965	26.5679	15.3264	39.982	11.3512	40.4291
		30.7543	99.792	8.43298	34.0366	16.9743
		89.7967	27.6928	53.3151	8.9989	12.8266
		53.8286	46.9039	20.6066	32.7871	15.5048
		36.9206	28.0971	30.861	55.1584	15.669
		32.1399	16.5293	42.1478	25.511	57.8466
		41.3372	34.0272	-2.02922e-05	26.777	31.7349
		49.6627	73.6048	52.8927	26.5843	36.9191
		42.2436	15.5026	114.741	21.1117	58.0968
		35.2815	35.6066	36.643	28.2349	15.015
		74.1293	51.9332	1.94441	22.0965	74.6154
		39.1978	28.071	43.5772	25.4467	19.336
		41.7926	34.4698	0.689278	32.152	31.2943
		43.5195	43.1885	2.5199	28.4512	14.3514
		45.465	51.6947	30.0379	33.0904	54.6937
		61.4909	37.8557	1.84517	33.704	12.4095
		64.2	30.0027	21.223	22.3367	36.8592
		75.9966	24.8676	21.2515	59.7591	25.0457
		33.7344	33.0961	14.2118	10.0791	20.8669
		47.0804	30.8175	0.619823	14.8127	8.94142
		17.3565	47.9511	4.21256	78.6588	6.5221
		29.4835	26.809	2.90226	21.6785	19.4109
		35.5561	50.3969	0.0771361	4.04093	16.7003
		36.0399	42.5371	0.371757	71.3418	81.1073
		72.8652	34.617	29.4627	20.6353	45.1503
		22.6232	35.9207	0.13407	50.9723	55.6735
		43.4303	24.5392	11.5521	31.2828	46.9335
		34.6198	37.4097	28.2265	91.4391	40.2635
		56.6471	19.5881	30.2105	65.2127	98.139
		27.2302	45.7748	22.2147	22.7557	74.8059
		34.3941	37.6901	5.51377	15.3837	42.0937
		28.0463	32.4454	4.29092	41.5681	102.94
		26.7899	22.2547	-2.02922e-05	0.0574124	44.9278
		69.4171	19.8412	7.83217	2.21466	64.7282
		72.6817	36.2559	9.45488	18.53	100.467
		32.8562	40.551	10.5464	52.5805	50.4703
		34.4534	24.818	1.40799	35.4085	39.1063
		85.6968	45.071	7.11546	11.0994	72.3798
		45.7617	51.2879	4.80103	88.4682	114.437
		38.5683	50.5307	3.53927	30.2216	46.5153
		78.8027	44.5425	67.4312	47.2434	98.6308
		73.3037	38.6085	2.25888	37.2007	74.0627
		30.0564	35.1049	-2.02922e-05	25.6129	45.5998
		42.1582	45.4263	3.90763	10.3688	70.5774
		76.4368	39.2384	0.150031	2.51813	63.2582
		49.07	27.3375	52.3319	18.5173	44.3331
		78.8521	51.1548	5.58826	103.888	72.6248
		83.9924	41.6135	5.88225	34.8077	78.6153
		35.8878	29.6001	10.3508	24.0217	45.8068
		65.1328	42.499	6.43365	45.9012	44.6959
		48.1688	60.4185	3.22954	7.00776	74.2608
		50.3407	71.3065	12.7834	15.9703	53.9682
		72.827	40.6135	87.6604	38.4912	53.1591
		32.3852	26.2062	17.0169	24.8972	37.4124
		104.046	45.6853	0.534188	61.2802	53.0107
		42.9553	59.9861	21.1437	10.9742	47.0804
		56.3015	37.8144	15.6025	80.337	37.9978
		43.4448	51.9554	41.1773	18.6197	39.3566
		56.7952	24.8325	16.9112	5.30956	63.7189
		41.9745	47.7727	17.4881	12.8954	25.9623
		40.5687	49.4083	15.385	7.46083	54.8703
		68.6695	46.9049	24.4086	14.3856	49.7672
		44.9479	44.2288	30.4454	0.78137	104.862
		35.3149	59.728	17.924	0.202391	47.6898
		34.682	44.8043	19.4702	60.5378	57.3658
		53.4407	31.8836	19.9849	19.5931	74.0849
		42.412	53.4637	18.4418	40.017	60.5466
		65.9816	38.85	21.3744	26.5439	54.4613
		49.4381	27.3802	21.0865	30.9087	40.6739
		69.9386	44.5163	20.434	35.8371	33.8187
		43.6295	44.0242	17.2626	24.4768	48.2482
		51.4562	23.563	14.485	63.6703	52.6086
		54.0129	55.3871	15.5624	46.4563	43.8137
		39.6823	32.7164	22.3788	34.0345	34.9234
		38.9567	22.4727	16.5457	4.35849	54.1808
		49.0403	28.8647	24.8337	16.1007	51.9382
		30.1712	44.2987	17.9715	49.4272	43.1946
		28.1647	31.7732	26.499	43.3939	57.6463
		46.7105	40.6848	17.3036	18.0688	32.5395
		72.4273	58.0455	15.7012	68.0261	78.0545
		96.1973	45.3721	19.2004	33.0881	46.7559
		31.7802	36.6444	17.7916	43.9347	35.3062
		77.8814		17.9287	25.5955	64.5278
		38.5935		19.6656	6.30598	27.4836
		29.5344		16.4544	41.9062	71.2633
		48.6232		16.6415	71.6151	62.9609
		31.7858		19.1716	40.7668	68.6609
		35.7309		24.3604	31.1631	46.3076
		47.0376		19.2991	35.643	47.0811
		56.3548		21.8874	46.9466	63.4018
		55.4947		25.2592	84.4058	46.1058
		37.7817		38.2915	57.3886	31.2796
		38.7983		13.6507	16.5896	29.0162
		37.0147		26.1495	63.1205	52.2007
		74.1115		12.5479	76.0864	37.0759
		37.5358		12.1229	31.1573	71.8965
		55.2109		12.1259	25.4958	39.6948
		34.2065		21.6139	33.8932	86.3484
		49.2575		27.1776	72.3376	35.1246
				18.5021	25.3701	28.1551
				22.0241	17.906	45.4872
				32.543	15.7982	74.9311
				19.5079	27.6922	33.0364
				14.2778	126.644	30.1149
				11.7122	14.9628	55.0058
				14.2352	38.0218	27.8587
				12.2438	33.3131	36.2676
				14.4674	77.1178	51.6522
				29.0456	5.42514	41.007
				14.3893	39.4978	56.8788
				15.9211	22.6023	47.0669
				17.006	28.9175	47.3071
				23.2904	84.8844	38.5647
				13.4379	11.6125	39.0472
				13.9286	5.76516	35.6499
				14.4687	19.4969	34.1288
				12.9358	26.6693	33.4538
				17.8984	6.66413	59.2533
				14.1342	10.4661	26.1116
				22.4826	24.7948	35.1564
				15.7114	25.5356	31.4615
				31.4322	11.9951	64.0261
				22.2905	70.3755	49.8861
				15.169	55.5398	102.468
				24.2088	14.3724	30.3197
				13.0594	71.1139	30.1242
				13.8341	40.273	61.3349
				16.2031	22.7009	27.1686
				11.8338	22.6823	38.9551
				15.2676	7.54888	30.2098
				17.1834	30.2097	29.1201
				15.6657	23.2994	52.9726
				14.7282	48.3139	62.0558
				31.8227	112.868	51.1073
				17.0537	14.3062	18.3334
				25.7241	29.5841	7.47511
				14.4161	27.9469	51.7233
				32.6812	27.7179	35.0597
				12.6941	9.63153	34.9929
				20.7218	4.81722	19.76
				36.3848	3.39327	72.9089
				29.0105	-2.02922e-05	22.256
				15.6427	9.0623	21.176
				18.199	89.9501	3.2436
				19.5246	36.1532	58.9956
				18.2623	53.1653	27.3687
				23.0927	6.84201	44.6076
				19.219	42.3696	36.1139
				15.7075	42.1765	10.3959
				17.4515	17.0616	9.47325
				14.4724	13.1261	27.4446
				13.7985	57.2071	67.215
				14.0623	41.4858	27.604
				12.0508	9.70696	58.8003
				13.1567	39.8316	17.1175
				14.4081	7.63943	30.5246
				12.6559	5.98476	3.21425
				14.0426	13.4624	3.16042
				25.3825	32.6351	25.4665
				12.2631	8.19847	0.0265715
				16.2277	38.0237	31.3896
				15.222	19.899	0.244442
				19.6304	24.9342	10.4527
				20.7268	39.1742	5.37969
				13.6564	23.5464	16.9608
				16.4426	104.918	0.844119
				19.6113	14.2576	11.0861
				14.5019	0.00235659	0.0934474
				15.0374	32.9961	39.0509
				15.5469	51.5426	25.5672
				11.7911	28.0177	13.0449
				17.9151	4.00458	3.80522
				14.9708	37.0217	17.9686
					16.9426	17.8647
					47.1809	21.6508
					99.1035	13.6183
					60.807	14.5281
					16.8514	31.9744
					4.18921	55.7213
					18.4844	5.54694
					0.613729	4.67878
					-2.02922e-05	9.38089
					4.06315	0.798341
					6.15063	0.809887
					2.83064	14.9851
					17.9953	6.04033
					17.6241	0.247751
					19.1269	0.986319
					9.8524	14.5902
					0.342089	16.0102
					20.0828	3.30386
					0.032757	2.26806
					33.9666	7.38506
					46.4105	-2.02922e-05
					4.28372	7.44873
					1.53685	1.03472
					18.6929	2.4035
					17.8772	11.5778
					14.6075	4.56972
					0.00211892	23.9473
					36.643	6.12976
					1.44346	2.50989
					6.64632	44.6738
					0.926693	51.7616
					-2.02922e-05	51.1458
					22.9403	36.9724
					36.147	64.3372
					61.667	59.8085
					18.2875	51.2229
					0.790916	57.0415
					15.8577	83.146
					46.5654	29.964
					68.0756	36.6958
					11.2933	97.722
					24.1002	58.5427
					12.9035	31.5542
					39.3247	49.7743
					34.8051	50.1836
					0.900382	59.8568
					5.2475	42.9511
					53.0317	50.4129
					33.681	41.8757
					28.8867	49.0749
					51.0257	42.3204
					23.483	60.3359
					41.6638	47.9722
					90.026	39.6391
					10.1108	132.459
					7.54953	53.1964
					16.8501	69.6405
					88.3758	42.5663
					0.00487876	60.5396
					21.5979	43.3619
					17.6233	62.1774
					40.4802	54.6657
					30.0243	41.0445
					17.2326	48.0606
					0.119277	48.8303
					13.7768	47.2326
					91.3351	52.774
					19.0362	47.5485
					44.5606	73.4138
					2.48261	39.7845
					8.87983	56.4811
					137.828	65.8571
					65.0499	33.1958
					0.0124083	55.3641
					2.26324	37.464
					37.7114	76.9559
					25.2872	55.3619
					16.4706	33.2014
					10.7487	44.9039
					-2.02922e-05	75.5292
					36.295	93.8019
					53.8233	54.5195
					64.5942	49.2826
					2.04294	42.1211
					21.9074	47.8193
					38.9458	35.7431
					12.3609	46.1164
					26.4905	59.3005
					7.19119	36.6968
					9.4784	115.177
					34.1785	36.7539
					39.5905	61.3736
					13.8774	35.2522
					-2.02922e-05	35.1395
					25.4818	36.5526
					61.0397	47.9831
					14.3888	48.3626
					30.3714	41.5752
					49.8636	41.0277
					18.8828	48.7948
					-2.02922e-05	42.9369
					9.53967	43.2103
					35.1765	58.7293
					46.8244	37.4684
					41.2516	36.1041
					20.3927	40.7774
					14.838	76.7186
					115.627	55.4915
					51.9613	26.2363
					51.504	81.574
					103.971	71.8345
					31.1967	97.7047
					64.3404	52.2956
					58.1529	44.4698
					58.9912	79.0995
					24.4738	80.0283
					23.761	45.0735
					43.8349	53.7769
					37.0872	34.8207
					51.8682	79.0013
					133.311	43.9746
					13.3063	81.8498
					21.9372	35.5855
					13.6089	105.252
					49.1628	45.6107
					12.1691	36.2408
					2.33314	43.6882
					82.6613	32.3623
					27.9112	32.1821
					80.2165	56.3246
					19.7835	32.5066
					34.9339	45.1496
					45.8177	67.4103
					4.35729	44.3848
					29.1594	42.5589
					38.588	61.63
					12.7203	40.0858
					52.3425	47.0795
					47.374	42.064
					82.7354	74.4492
					32.0065	49.1404
					15.417	40.1793
					141.208	21.9097
					5.794	56.7114
					13.8327	20.3198
					37.8693	10.9906
					6.52898	44.7409
					86.017	15.2231
					45.0974	46.3272
					29.8854	2.05917
					41.5659	16.5869
					8.84634	7.61085
					33.535	1.10968
					10.8511	14.1288
					13.7666	9.38206
					9.16441	14.7121
					2.58679	8.17539
					10.6381	15.3281
					38.8678	23.3197
					54.068	16.4596
					5.20549	60.5972
					39.9747	0.369319
					37.1096	4.96242
					33.5357	22.6457
					32.1519	13.1055
					29.8582	11.8895
					20.7208	57.1197
					0.97797	15.3755
					5.90681	23.8755
					12.2221	7.39572
					3.12435	45.1046
					30.847	20.8939
					51.995	12.6635
					36.3238	19.428
					24.7966	1.67193
					12.9635	13.049
					22.6348	18.1025
					32.459	20.5115
					14.5828	22.4168
					22.0329	53.1301
					31.52	1.96505
					40.3045	28.5859
					23.0393	41.4924
					5.1921	47.3204
					117.295	6.93279
					22.6443	18.7334
					54.9503	16.9539
					37.2169	4.12959
					4.99256	26.6935
					41.5033	1.31651
					29.3142	4.72654
					0.490764	0.138936
					39.8201	5.14313
					18.8142	15.2376
					45.9362	4.75014
					85.0599	15.5418
					4.15613	74.7285
					2.78222	14.6792
					16.2486	6.71617
					11.1969	14.9141
					3.97996	41.6719
					24.6889	7.75468
					60.3022	3.9147
					25.0893	1.10444
					40.4185	24.6689
					42.587	0.0250548
					33.6261	13.6501
					23.9672	0.0538741
					60.0738	9.96053
					56.8175	34.5005
					47.2264	53.7797
					29.4913	19.4246
					25.3595	42.6043
					0.521113	34.7636
					65.4811	36.5808
					64.8215	36.45
					0.586519	36.8251
					48.7761	38.3293
					-2.02922e-05	28.7543
					26.7869	55.2812
					26.5773	55.2279
					65.7159	50.4409
					1.3485	47.3117
					25.5203	30.9391
					3.46383	37.2783
					0.511192	30.2769
					3.04139	34.8205
					19.6953	16.3186
					48.2669	23.5559
					3.41541	43.9961
					36.7319	32.692
					8.89144	29.7581
					3.90068	22.1833
					20.5277	60.4304
					0.225833	59.2768
					3.77331	25.9926
					22.3217	25.7846
					13.9437	35.7661
					8.55558	21.9975
					24.0454	32.2365
					-2.02922e-05	36.9719
					2.75736	29.4253
					15.241	68.2583
					28.6012	29.8932
					30.6771	19.0233
						43.5338
						42.4749
						52.6768
						57.4892
						20.7392
						26.1042
						37.8093
						26.2579
						24.5705
						31.9734
						23.8745
						21.5054
						43.7439
						23.9558
						25.3579
						78.0076
						19.1214
						17.0674
						32.4724
						30.9345
						19.2975
						45.6282
						29.8329
						53.5776
						22.9871
						25.2546
						54.3082
						20.0034
						31.3671
						32.4893
						27.2412
						30.0143
						28.8248
						30.348
						17.6329
						33.6582
						18.0491
						38.0077
						90.7814
						22.7848
						16.5942
						21.3614
						31.4097
						12.0531
						41.6199
						22.6099
						16.6046
						22.644
						36.724
						14.8977
						11.8847
						16.7329
						12.5067
						20.2901
						65.8732
						12.7996
						14.4625
						23.1708
						13.4553
						12.8786
						19.185
						13.1923
						10.4848
						12.8405
						15.3967
						17.9345
						17.1946
						22.5972
						24.6232
						19.8137
						15.7906
						24.3642
						39.4948
						34.0461
						22.0363
						57.9811
						72.6405
						39.2333
						35.0827
						72.3794
						44.3761
						45.7542
						15.1357
						75.2468
						82.7681
						14.3794
						42.9114
						32.3796
						12.5365
						18.1829
						29.2099
						18.3357
						14.4719
						38.8493
						31.3306
						20.3786
						22.3918
						64.3973
						17.3113
						12.6721
						27.3269
						43.3216
						76.9143
						23.2409
						31.5981
						11.1659
						13.63
						32.6005
						43.4748
						26.7739
						44.9533
						47.2429
						36.5674
						17.2513
						14.9798
						56.9362
						15.787
						13.7759
						28.3243
						15.2521
						27.2959
						19.8485
